# Supplementary material for: Assessing the readiness of digital data infrastructure for opioid use disorder research
Source: Addict Sci Clin Pract. 2020 Jul 10;15:24. doi: 10.1186/s13722-020-00198-3 (PMC7350566; doi:10.1186/s13722-020-00198-3)
Supplement: Supplementary file 1 — Additional file 1. Summary of categorized data elements identified by environmental scan mapped to common data elements of Value Set Authority Center. [file 13722_2020_198_MOESM1_ESM.xlsx]

## Sheet: VSAC data
VSAC Name	Data Category	Code System	Type	Steward	OID	Code Count
Mental Disorders ICD10CM	Non-SUD	ICD10CM	Extensional	The Joint Commission	2.16.840.1.113883.3.117.1.7.1.341	756
Psychiatric/Mental Health Diagnosis	Non-SUD	ICD10CM	Extensional	Lantana	2.16.840.1.113883.3.117.1.7.1.296	843
Toxicological Emergency	Non-SUD	ICD10CM	Extensional	American College of Emergency Physicians/AMA-PCPI	2.16.840.1.113883.17.4077.2.2077	4666
Trauma	Non-SUD	ICD10CM	Extensional	Lewin EH Steward	2.16.840.1.113883.3.3157.1843	11447
Trauma	Non-SUD	ICD10CM	Extensional	Lewin EH Steward	2.16.840.1.113883.3.3157.1411	11496
Mental Disorders	Non-SUD	ICD10CM ICD9CM SNOMEDCT	Grouping	The Joint Commission	2.16.840.1.113883.3.117.1.7.1.262	2527
Toxicological Emergency	Non-SUD	ICD10CM ICD9CM SNOMEDCT	Grouping	American College of Emergency Physicians/AMA-PCPI	2.16.840.1.113883.17.4077.3.2055	8548
Mental Health Diagnoses	Non-SUD	ICD10CM SNOMEDCT	Grouping	National Committee for Quality Assurance	2.16.840.1.113883.3.464.1003.105.12.1004	1437
Psychiatric/Mental Health Diagnosis	Non-SUD	ICD10CM SNOMEDCT	Grouping	Lantana	2.16.840.1.113883.3.117.1.7.1.299	1879
Mental Disorders	Non-SUD	ICD9CM	Extensional	The Joint Commission	2.16.840.1.113883.3.117.1.7.1.342	477
Psychiatric/Mental Health Patients	Non-SUD	ICD9CM	Extensional	Lantana	2.16.840.1.113883.3.117.1.7.1.297	477
Urine drug screen for pain management	Non-SUD	LOINC	Extensional	MITRE	2.16.840.1.113762.1.4.1032.28	1268
Medication Drug Class	Non-SUD	NDFRT	Extensional	HL7 Terminology	2.16.840.1.113883.3.88.12.80.18	12979
Substance Reactant for Intolerance	Non-SUD	NDFRT RXNORM SNOMEDCT	Grouping	HL7 Terminology	2.16.840.1.113762.1.4.1010.1	42199
NSAIDs Triptan and Ergot Medications	Non-SUD	RXNORM	Grouping	American Academy of Neurology	2.16.840.1.113762.1.4.1046.55	759
Non opioid pain medications	Non-SUD	RXNORM	Extensional	MITRE	2.16.840.1.113762.1.4.1032.26	2217
Selected topical agents for pain control	Non-SUD	RXNORM	Extensional	ECRI	1.3.6.1.4.1.6997.4.1.2.234.13.13.1.16.1.12.1.999.3	4
selected first line medications for pain control	Non-SUD	RXNORM	Extensional	ECRI	1.3.6.1.4.1.6997.4.1.2.234.13.13.1.16.1.1.999.3	3
selected muscle relaxants for pain control	Non-SUD	RXNORM	Extensional	ECRI	1.3.6.1.4.1.6997.4.1.2.234.13.13.1.16.1.11.1.999.3	7
selected non opioids for moderate to severe pain	Non-SUD	RXNORM	Extensional	ECRI	1.3.6.1.4.1.6997.4.1.2.234.13.13.1.17.1.1.999.2	12
C2S Other Psychoactive Substance Use Disorder	Non-SUD	SNOMEDCT	Extensional	SAMHSA Steward	2.16.840.1.113762.1.4.1142.43	122
C2S Sedative Hypnotic, or anxiolytic related disorders	Non-SUD	SNOMEDCT	Extensional	SAMHSA Steward	2.16.840.1.113762.1.4.1142.46	121
Mental Disorders SNOMED CT	Non-SUD	SNOMEDCT	Extensional	The Joint Commission	2.16.840.1.113883.3.117.1.7.1.343	1294
Mental Health Diagnoses	Non-SUD	SNOMEDCT	Extensional	National Committee for Quality Assurance	2.16.840.1.113883.3.464.1003.105.11.1010	1150
Problem	Non-SUD	SNOMEDCT	Extensional	HL7 Terminology	2.16.840.1.113883.3.88.12.3221.7.4	117930
Procedure	Non-SUD	SNOMEDCT	Extensional	HL7 Terminology	2.16.840.1.113883.3.88.12.80.28	57596
Psychiatric/Mental Health Diagnosis	Non-SUD	SNOMEDCT	Extensional	Lantana	2.16.840.1.113883.3.117.1.7.1.298	1036
SNOMED CT CORE Problem List	Non-SUD	SNOMEDCT	Extensional	National Library of Medicine	2.16.840.1.113762.1.4.1018.240	6106
Selected non pharmaceutical therapies for moderate to severe chronic pain	Non-SUD	SNOMEDCT	Extensional	ECRI	1.3.6.1.4.1.6997.4.1.2.234.13.13.1.15.1.999.1	7
Toxicological Emergency	Non-SUD	SNOMEDCT	Extensional	American College of Emergency Physicians/AMA-PCPI	2.16.840.1.113883.17.4077.2.2078	3626
Treatment Failure	Non-SUD	SNOMEDCT	Extensional	American Academy of Neurology	2.16.840.1.113762.1.4.1111.93	3
C2S Sensitive Categories	SUD - nonspecific	CPT HCPCS ICD10CM ICD9CM LOINC RXNORM SNOMEDCT	Grouping	SAMHSA Steward	2.16.840.1.113762.1.4.1142.58	5346
Alcohol and Drug Dependence	SUD - nonspecific	ICD10CM	Extensional	National Committee for Quality Assurance	2.16.840.1.113883.3.464.1003.106.11.1003	256
Drug or Alcohol Intoxication	SUD - nonspecific	ICD10CM	Extensional	American College of Emergency Physicians/AMA-PCPI	2.16.840.1.113883.17.4077.2.1050	65
Substance Abuse	SUD - nonspecific	ICD10CM	Extensional	National Committee for Quality Assurance	2.16.840.1.113883.3.464.1003.106.11.1011	405
Drug or Alcohol Intoxication	SUD - nonspecific	ICD10CM ICD9CM SNOMEDCT	Grouping	American College of Emergency Physicians/AMA-PCPI	2.16.840.1.113883.17.4077.3.1029	108
Alcohol and Drug Dependence	SUD - nonspecific	ICD10CM SNOMEDCT	Grouping	National Committee for Quality Assurance	2.16.840.1.113883.3.464.1003.106.12.1001	585
Substance Abuse	SUD - nonspecific	ICD10CM SNOMEDCT	Grouping	National Committee for Quality Assurance	2.16.840.1.113883.3.464.1003.106.12.1004	496
Alcohol and Drug Dependence	SUD - nonspecific	ICD9CM	Extensional	National Committee for Quality Assurance	2.16.840.1.113883.3.464.1003.106.11.1002	76
C2S Inhalants	SUD - nonspecific	ICD9CM	Extensional	SAMHSA Steward	2.16.840.1.113762.1.4.1142.29	25
Drug or Alcohol Intoxication	SUD - nonspecific	ICD9CM	Extensional	American College of Emergency Physicians/AMA-PCPI	2.16.840.1.113883.17.4077.2.1049	22
Substance Abuse	SUD - nonspecific	ICD9CM	Extensional	National Committee for Quality Assurance	2.16.840.1.113883.3.464.1003.106.11.1010	108
Alcohol and Drug Dependence	SUD - nonspecific	SNOMEDCT	Extensional	National Committee for Quality Assurance	2.16.840.1.113883.3.464.1003.106.11.1001	329
Alcohol and Drug Dependence Treatment	SUD - nonspecific	SNOMEDCT	Extensional	National Committee for Quality Assurance	2.16.840.1.113883.3.464.1003.106.11.1012	40
Alcohol and Drug Dependence Treatment	SUD - nonspecific	SNOMEDCT	Grouping	National Committee for Quality Assurance	2.16.840.1.113883.3.464.1003.106.12.1005	40
Drug or Alcohol Intoxication	SUD - nonspecific	SNOMEDCT	Extensional	American College of Emergency Physicians/AMA-PCPI	2.16.840.1.113883.17.4077.2.1048	21
Substance Abuse	SUD - nonspecific	SNOMEDCT	Extensional	National Committee for Quality Assurance	2.16.840.1.113883.3.464.1003.106.11.1009	91
C2S Opioids	SUD - opioid specific	CPT	Extensional	SAMHSA Steward	2.16.840.1.113762.1.4.1142.59	1
C2S Opioids	SUD - opioid specific	ICD10CM	Extensional	SAMHSA Steward	2.16.840.1.113762.1.4.1142.38	43
IV Drug Abuse	SUD - opioid specific	ICD10CM	Extensional	National Committee for Quality Assurance	2.16.840.1.113883.3.464.1003.106.11.1008	125
IV Drug abuse	SUD - opioid specific	ICD10CM	Extensional	Lewin EH Steward	2.16.840.1.113883.3.3157.1844	53
IV Drug Abuse	SUD - opioid specific	ICD10CM SNOMEDCT	Grouping	National Committee for Quality Assurance	2.16.840.1.113883.3.464.1003.106.12.1003	178
C2S Opioids	SUD - opioid specific	ICD9CM	Extensional	SAMHSA Steward	2.16.840.1.113762.1.4.1142.39	18
IV Drug Abuse	SUD - opioid specific	ICD9CM	Extensional	National Committee for Quality Assurance	2.16.840.1.113883.3.464.1003.106.11.1007	32
IV Drug abuse	SUD - opioid specific	ICD9CM	Extensional	Lewin EH Steward	2.16.840.1.113883.3.3157.1827	32
C2S Opioids	SUD - opioid specific	LOINC	Extensional	SAMHSA Steward	2.16.840.1.113762.1.4.1142.40	880
Selected urine drug screens for opioids indicating testing is complete	SUD - opioid specific	LOINC	Extensional	ECRI	1.3.6.1.4.1.6997.4.1.2.234.15.2.1.1.999.1	3
Selected urine screening for patients receiving opioid therapy	SUD - opioid specific	LOINC	Extensional	ECRI	1.3.6.1.4.1.6997.4.1.2.234.999.2	4
All prescribable opioids used for pain control including Inactive Medications	SUD - opioid specific	RXNORM	Extensional	ECRI	1.3.6.1.4.1.6997.4.1.2.234.999.3.2	580
C2S Opioids	SUD - opioid specific	RXNORM	Extensional	SAMHSA Steward	2.16.840.1.113762.1.4.1142.41	6
Medication Assisted Treatment for Opioid Overuse	SUD - opioid specific	RXNORM	Extensional	American Academy of Neurology	2.16.840.1.113762.1.4.1046.54	100
Medications Containing Opioids	SUD - opioid specific	RXNORM	Extensional	American Academy of Neurology	2.16.840.1.113762.1.4.1111.88	216
Opioid Pain Medications	SUD - opioid specific	RXNORM	Extensional	MITRE	2.16.840.1.113762.1.4.1032.34	667
Opioids used for pain control	SUD - opioid specific	RXNORM	Extensional	ECRI	1.3.6.1.4.1.6997.4.1.2.234.999.3.1	576
Schedule II and Schedule III Opioids	SUD - opioid specific	RXNORM	Extensional	Mathematica	2.16.840.1.113762.1.4.1125.2	371
Selected opioids for moderate to severe pain	SUD - opioid specific	RXNORM	Extensional	ECRI	1.3.6.1.4.1.6997.4.1.2.234.13.13.1.17.1.11.1.999.2	17
C2S Opioids	SUD - opioid specific	SNOMEDCT	Extensional	SAMHSA Steward	2.16.840.1.113762.1.4.1142.42	46
IV Drug Abuse	SUD - opioid specific	SNOMEDCT	Extensional	National Committee for Quality Assurance	2.16.840.1.113883.3.464.1003.106.11.1006	53
Injection Drug Use	SUD - opioid specific	SNOMEDCT	Extensional	PCPI Foundation	2.16.840.1.113762.1.4.1056.82	6
Medication Treatment for Opioid Overuse	SUD - opioid specific	SNOMEDCT	Extensional	American Academy of Neurology	2.16.840.1.113762.1.4.1111.92	2
Opioid Overuse Assessment	SUD - opioid specific	SNOMEDCT	Extensional	American Academy of Neurology	2.16.840.1.113762.1.4.1111.89	1
Referral for Opioid Overuse Treatment	SUD - opioid specific	SNOMEDCT	Extensional	American Academy of Neurology	2.16.840.1.113762.1.4.1111.90	1
Treatment for Opioid Overuse	SUD - opioid specific	SNOMEDCT	Extensional	American Academy of Neurology	2.16.840.1.113762.1.4.1111.91	1
selected follow up visit intervals for opioid monitoring	SUD - opioid specific	SNOMEDCT	Extensional	ECRI	1.3.6.1.4.1.6997.4.1.2.234.15.7.1.1.11.1.999.1	5

## Sheet: VSAC Matches Full Dataset
Below is a list of the 305 CDEs, which were matched with VSAC.	LEGEND
	No match
	Partial match
	Exact match
Data element	Data Category	primary_cde	nida_cde	nqmc	del	adai	nihcde	nhgri	acep_cedr	lit_review	CPT	ICD10CM	ICD9CM	SNOMEDCT	LOINC	NDFRT	RXNORM	HCPCS	CDCREC	oud_specific
Research Comments Text	Other	nida_cde	full	none	none	none	none	none	none	none	none	none	none	none	none	none	none	none	none	No
Assessment Performed Date	Encounter, Performed	nida_cde	full	none	none	none	none	none	full	partial	Ambulatory/ED visit	none	none	Ambulatory/ED visit		none	none	none	none	No
Birth Date	Demographic	nida_cde	full	none	none	none	none	none	none	none	none	none	none	none	birth date	none	none	none	none	No
Current Employment Description Specify	Demographic	nida_cde	full	none	none	none	none	none	none	none	none	none	none	Problem	none	none	none	none	none	No
Current Employment Status	Demographic	nida_cde	full	none	none	none	none	none	none	none	none	none	none	Problem	none	none	none	none	none	No
Gender Code	Demographic	nida_cde	full	none	none	none	none	none	none	full	none	none	none	Gender identity	none	none	none	none	none	No
Health Assessment Status	Demographic	nida_cde	full	none	none	none	none	none	none	none	none	none	none	none	none	none	none	none	none	No
Marital Status Description Type	Demographic	nida_cde	full	none	none	none	none	none	none	none	none	none	none	Problem	none	none	none	none	none	No
Patient Age Year Count	Demographic	nida_cde	full	none	none	none	none	none	none	full	none	none	none	problem	none	none	none	none	none	No
Person Current Quality of Life Assessment Score	Demographic	nida_cde	full	none	none	none	none	none	none	none	none	none	none	none	none	none	none	none	none	No
Person Education Level Type	Demographic	nida_cde	full	none	none	none	none	none	none	none	none	none	none	problem	none	none	none	none	none	No
Person Height Value	Demographic	nida_cde	full	none	none	none	none	none	none	none	none	none	none	problem	none	none	none	none	none	No
Person Marital Status Category	Demographic	nida_cde	full	none	none	none	none	none	none	none	none	none	none	problem	none	none	none	none	none	No
Person Weight Value	Demographic	nida_cde	full	none	none	none	none	none	none	none	none	none	none	none	Body weight	none	none	none	none	No
Person Body Mass Index Value	Demographic	nida_cde	full	none	none	none	none	none	none	none	none	BMI values	BMI values	none	BMI LOINC value	none	none	none	none	No
Patient Race Specify	Demographic	nida_cde	full	none	none	none	none	none	none	none	none	none	none	none	none	none	none	none	Race	No
Other Asian Race Category Specify	Demographic	nida_cde	full	none	none	none	none	none	none	none	none	none	none	none	none	none	none	none	Race	No
Other Pacific Islander Race Category Specify	Demographic	nida_cde	full	none	none	none	none	none	none	none	none	none	none	none	none	none	none	none	Race	No
Centers for Disease Control and Prevention Ethnicity Unique Identifier Codes	Demographic	nida_cde	full	none	none	none	none	none	none	none	none	none	none	none	none	none	none	none	Ethnicity	No
Centers for Disease Control and Prevention Race Unique Identifier Code	Demographic	nida_cde	full	none	none	none	none	none	none	none	none	none	none	none	none	none	none	none	Race	No
Person Hispanic or Latino Ethnicity Coded Indicator	Demographic	nida_cde	full	none	none	none	none	none	none	none	none	none	none	none	none	none	none	none	Race	No
Substance Abuse Prescription Illicit Substance Over the Counter Product Associated Disease or Disorder Personal Medical History Yes No Indicator	SUD - nonspecific	nida_cde	full	none	none	none	partial	partial	none	partial	BH Assessment for alcohol and other drugs	Substance Abuse	Substance Abuse	Substance Abuse	C2S Sensitive Categories	none	C2S Sensitive Categories	C2S Sensitive Categories	none	No
Substance Abuse Prescription Illicit Substance Over the Counter Product Blackout Flashbacks Personal Medical History Yes No Indicator	SUD - nonspecific	nida_cde	full	none	none	partial	partial	partial	none	partial	BH Assessment for alcohol and other drugs	Substance Abuse	Substance Abuse	Substance Abuse	C2S Sensitive Categories	none	C2S Sensitive Categories	C2S Sensitive Categories	none	No
Substance Abuse Prescription Illicit Substance Over the Counter Product Cessation Ability Personal Medical History Yes No Indicator	SUD - nonspecific	nida_cde	full	none	none	partial	partial	partial	none	partial	BH Assessment for alcohol and other drugs	Substance Abuse	Substance Abuse	Substance Abuse	C2S Sensitive Categories	none	C2S Sensitive Categories	C2S Sensitive Categories	none	No
Substance Abuse Prescription Illicit Substance Over the Counter Product Concurrent Use Personal Medical History Yes No Indicator	SUD - nonspecific	nida_cde	full	none	none	partial	partial	partial	none	partial	BH Assessment for alcohol and other drugs	Substance Abuse	Substance Abuse	Substance Abuse	C2S Sensitive Categories	none	C2S Sensitive Categories	C2S Sensitive Categories	none	No
Substance Abuse Prescription Illicit Substance Over the Counter Product Crime Obtain Personal Medical History Yes No Indicator	SUD - nonspecific	nida_cde	full	none	none	partial	partial	partial	none	partial	BH Assessment for alcohol and other drugs	Substance Abuse	Substance Abuse	Substance Abuse	C2S Sensitive Categories	none	C2S Sensitive Categories	C2S Sensitive Categories	none	No
Substance Abuse Prescription Illicit Substance Over the Counter Product Domestic Partnership Spouse Complain Personal Medical History Yes No Indicator	SUD - nonspecific	nida_cde	full	none	none	partial	partial	partial	none	partial	BH Assessment for alcohol and other drugs	Substance Abuse	Substance Abuse	Substance Abuse	C2S Sensitive Categories	none	C2S Sensitive Categories	C2S Sensitive Categories	none	No
Substance Abuse Prescription Illicit Substance Over the Counter Product Family Neglect Personal Medical History Yes No Indicator	SUD - nonspecific	nida_cde	full	none	none	partial	partial	partial	none	partial	BH Assessment for alcohol and other drugs	Substance Abuse	Substance Abuse	Substance Abuse	C2S Sensitive Categories	none	C2S Sensitive Categories	C2S Sensitive Categories	none	No
Substance Abuse Prescription Illicit Substance Over the Counter Product Guilt Regret Personal Medical History Yes No Indicator	SUD - nonspecific	nida_cde	full	none	none	partial	partial	partial	none	partial	BH Assessment for alcohol and other drugs	Substance Abuse	Substance Abuse	Substance Abuse	C2S Sensitive Categories	none	C2S Sensitive Categories	C2S Sensitive Categories	none	No
Substance Abuse Prescription Illicit Substance Over the Counter Product Personal Medical History Yes No Indicator	SUD - nonspecific	nida_cde	full	none	none	partial	partial	partial	none	partial	BH Assessment for alcohol and other drugs	Substance Abuse	Substance Abuse	Substance Abuse	C2S Sensitive Categories	none	C2S Sensitive Categories	C2S Sensitive Categories	none	No
Substance Abuse Prescription Illicit Substance Over the Counter Product Substance Withdrawal Syndrome Personal Medical History Yes No Indicator	SUD - nonspecific	nida_cde	full	none	none	partial	partial	partial	none	partial	BH Assessment for alcohol and other drugs	Substance Abuse	Substance Abuse	Substance Abuse	C2S Sensitive Categories	none	C2S Sensitive Categories	C2S Sensitive Categories	none	No
Substance Abuse Substance-Related Disorder Current Therapy Personal Medical History Yes No Indicator	SUD - nonspecific	nida_cde	full	none	none	partial	partial	partial	none	partial	BH Assessment for alcohol and other drugs	Substance Abuse	Substance Abuse	Substance Abuse	C2S Sensitive Categories	none	C2S Sensitive Categories	C2S Sensitive Categories	none	No
Substance Abuse Substance-Related Disorder Prior Therapy Personal Medical History Yes No Indicator	SUD - nonspecific	nida_cde	full	none	none	partial	partial	partial	none	partial	BH Assessment for alcohol and other drugs	Substance Abuse	Substance Abuse	Substance Abuse	C2S Sensitive Categories	none	C2S Sensitive Categories	C2S Sensitive Categories	none	No
TAPS Tool - Interviewer Version 1.0 Past 3 Months Anyone Expressed Concern About Use of A Stimulant Indicator	SUD - nonspecific	nida_cde	full	none	none	partial	partial	partial	none	partial	BH Assessment for alcohol and other drugs	Substance Abuse	Substance Abuse	Substance Abuse	C2S Sensitive Categories	none	C2S Sensitive Categories	C2S Sensitive Categories	none	No
TAPS Tool - Interviewer Version 1.0 Past 3 Months Anyone Expressed Concern About Use of Cocaine Or Methamphetamine Indicator	SUD - nonspecific	nida_cde	full	none	none	partial	partial	partial	none	partial	BH Assessment for alcohol and other drugs	Substance Abuse	Substance Abuse	Substance Abuse	C2S Sensitive Categories	none	C2S Sensitive Categories	C2S Sensitive Categories	none	No
TAPS Tool - Interviewer Version 1.0 Past 3 Months Anyone Expressed Concern About Use of Marijuana Indicator	SUD - nonspecific	nida_cde	full	none	none	partial	partial	partial	none	partial	BH Assessment for alcohol and other drugs	Substance Abuse	Substance Abuse	Substance Abuse	C2S Sensitive Categories	none	C2S Sensitive Categories	C2S Sensitive Categories	none	No
TAPS Tool - Interviewer Version 1.0 Past 3 Months Anyone Expressed Concern About Use of Sedative or Sleeping Medication Indicator	SUD - nonspecific	nida_cde	full	none	none	partial	partial	partial	none	partial	BH Assessment for alcohol and other drugs	Substance Abuse	Substance Abuse	Substance Abuse	C2S Sensitive Categories	none	C2S Sensitive Categories	C2S Sensitive Categories	none	No
TAPS Tool - Interviewer Version 1.0 Past 3 Months Strong Desire to Use Marijuana at Least Once a Week or More Often Indicator	SUD - nonspecific	nida_cde	full	none	none	partial	partial	partial	none	partial	BH Assessment for alcohol and other drugs	Substance Abuse	Substance Abuse	Substance Abuse	C2S Sensitive Categories	none	C2S Sensitive Categories	C2S Sensitive Categories	none	No
TAPS Tool - Interviewer Version 1.0 Past 3 Months Strong Desire to Use Sedative or Sleeping Medication at Least Once a Week or More Often Indicator	SUD - nonspecific	nida_cde	full	none	none	partial	partial	partial	none	partial	BH Assessment for alcohol and other drugs	Substance Abuse	Substance Abuse	Substance Abuse	C2S Sensitive Categories	none	C2S Sensitive Categories	C2S Sensitive Categories	none	No
TAPS Tool - Interviewer Version 1.0 Past 3 Months Used Any Other Drug Indicator	SUD - nonspecific	nida_cde	full	none	none	partial	partial	partial	none	partial	BH Assessment for alcohol and other drugs	Substance Abuse	Substance Abuse	Substance Abuse	C2S Sensitive Categories	none	C2S Sensitive Categories	C2S Sensitive Categories	none	No
TAPS Tool - Interviewer Version 1.0 Past 3 Months Used Cocaine Or Methamphetamine at Least Once a Week or More Often Indicator	SUD - nonspecific	nida_cde	full	none	none	partial	partial	partial	none	partial	BH Assessment for alcohol and other drugs	Substance Abuse	Substance Abuse	Substance Abuse	C2S Sensitive Categories	none	C2S Sensitive Categories	C2S Sensitive Categories	none	No
TAPS Tool - Interviewer Version 1.0 Past 3 Months Used Cocaine Or Methamphetamine Indicator	SUD - nonspecific	nida_cde	full	none	none	partial	partial	partial	none	partial	BH Assessment for alcohol and other drugs	Substance Abuse	Substance Abuse	Substance Abuse	C2S Sensitive Categories	none	C2S Sensitive Categories	C2S Sensitive Categories	none	No
TAPS Tool - Interviewer Version 1.0 Past 3 Months Used Marijuana Indicator	SUD - nonspecific	nida_cde	full	none	none	partial	partial	partial	none	partial	BH Assessment for alcohol and other drugs	Substance Abuse	Substance Abuse	Substance Abuse	C2S Sensitive Categories	none	C2S Sensitive Categories	C2S Sensitive Categories	none	No
TAPS Tool - Interviewer Version 1.0 Past 3 Months Used Sedative or Sleeping Medication Not as Prescribed or Without a Prescription Indicator	SUD - nonspecific	nida_cde	full	none	none	partial	partial	partial	none	partial	BH Assessment for alcohol and other drugs	Substance Abuse	Substance Abuse	Substance Abuse	C2S Sensitive Categories	none	C2S Sensitive Categories	C2S Sensitive Categories	none	No
TAPS Tool - Interviewer Version 1.0 Past 3 Months Used Stimulant at Least Once a Week or More Often Indicator	SUD - nonspecific	nida_cde	full	none	none	partial	partial	partial	none	partial	BH Assessment for alcohol and other drugs	Substance Abuse	Substance Abuse	Substance Abuse	C2S Sensitive Categories	none	C2S Sensitive Categories	C2S Sensitive Categories	none	No
TAPS Tool - Interviewer Version 1.0 Past 3 Months Used Stimulant Medication Not as Prescribed or Without a Prescription	SUD - nonspecific	nida_cde	full	none	none	partial	partial	partial	none	partial	BH Assessment for alcohol and other drugs	Substance Abuse	Substance Abuse	Substance Abuse	C2S Sensitive Categories	none	C2S Sensitive Categories	C2S Sensitive Categories	none	No
Timeline Followback Method Illicit Substance Amphetamine Stimulant Assessment Yes No Indicator	SUD - nonspecific	nida_cde	full	none	none	partial	partial	partial	none	partial	BH Assessment for alcohol and other drugs	Substance Abuse	Substance Abuse	Substance Abuse	C2S Sensitive Categories	none	C2S Sensitive Categories	C2S Sensitive Categories	none	No
Timeline Followback Method Illicit Substance Benzodiazepines Assessment Yes No Indicator	SUD - nonspecific	nida_cde	full	none	none	partial	partial	partial	none	partial	BH Assessment for alcohol and other drugs	Substance Abuse	Substance Abuse	Substance Abuse	C2S Sensitive Categories	none	C2S Sensitive Categories	C2S Sensitive Categories	none	No
Timeline Followback Method Illicit Substance Cannabinoids Marijuana Assessment Yes No Indicator	SUD - nonspecific	nida_cde	full	none	none	partial	partial	partial	none	partial	BH Assessment for alcohol and other drugs	Substance Abuse	Substance Abuse	Substance Abuse	C2S Sensitive Categories	none	C2S Sensitive Categories	C2S Sensitive Categories	none	No
Timeline Followback Method Illicit Substance Cocaine Assessment Yes No Indicator	SUD - nonspecific	nida_cde	full	none	none	partial	partial	partial	none	partial	BH Assessment for alcohol and other drugs	Substance Abuse	Substance Abuse	Substance Abuse	C2S Sensitive Categories	none	C2S Sensitive Categories	C2S Sensitive Categories	none	No
Timeline Followback Method Illicit Substance Crack Cocaine Assessment Yes No Indicator	SUD - nonspecific	nida_cde	full	none	none	partial	partial	partial	none	partial	BH Assessment for alcohol and other drugs	Substance Abuse	Substance Abuse	Substance Abuse	C2S Sensitive Categories	none	C2S Sensitive Categories	C2S Sensitive Categories	none	No
Timeline Followback Method Illicit Substance Hallucinogens MDMA/Ecstasy Assessment Yes No Indicator	SUD - nonspecific	nida_cde	full	none	none	partial	partial	partial	none	partial	BH Assessment for alcohol and other drugs	Substance Abuse	Substance Abuse	Substance Abuse	C2S Sensitive Categories	none	C2S Sensitive Categories	C2S Sensitive Categories	none	No
Timeline Followback Method Illicit Substance Inhalants Assessment Yes No Indicator	SUD - nonspecific	nida_cde	full	none	none	partial	partial	partial	none	partial	BH Assessment for alcohol and other drugs	Substance Abuse	Substance Abuse	Substance Abuse	C2S Sensitive Categories	none	C2S Sensitive Categories	C2S Sensitive Categories	none	No
Timeline Followback Method Illicit Substance Other Substance of Abuse Assessment Specify	SUD - nonspecific	nida_cde	full	none	none	partial	partial	partial	none	partial	BH Assessment for alcohol and other drugs	Substance Abuse	Substance Abuse	Substance Abuse	C2S Sensitive Categories	none	C2S Sensitive Categories	C2S Sensitive Categories	none	No
Timeline Followback Method Illicit Substance Other Substance of Abuse Assessment Yes No Indicator	SUD - nonspecific	nida_cde	full	none	none	partial	partial	partial	none	partial	BH Assessment for alcohol and other drugs	Substance Abuse	Substance Abuse	Substance Abuse	C2S Sensitive Categories	none	C2S Sensitive Categories	C2S Sensitive Categories	none	No
Timeline Followback Method Illicit Substance Sedative and Hypnotics Negation Benzodiazepines Assessment Yes No Indicator	SUD - nonspecific	nida_cde	full	none	none	partial	partial	partial	none	partial	BH Assessment for alcohol and other drugs	Substance Abuse	Substance Abuse	Substance Abuse	C2S Sensitive Categories	none	C2S Sensitive Categories	C2S Sensitive Categories	none	No
Addiction Research Center Inventory (ARCI) Assessment Description Text	SUD - nonspecific	nida_cde	full	none	none	partial	partial	partial	none	partial	BH Assessment for alcohol and other drugs	Substance Abuse	Substance Abuse	Substance Abuse	C2S Sensitive Categories	none	C2S Sensitive Categories	C2S Sensitive Categories	none	No
Cocaine Brief Cocaine Craving Questionnaire (CCQ-Brief) Assessment Score	SUD - nonspecific	nida_cde	full	none	none	partial	partial	partial	none	partial	BH Assessment for alcohol and other drugs	Substance Abuse	Substance Abuse	Substance Abuse	C2S Sensitive Categories	none	C2S Sensitive Categories	C2S Sensitive Categories	none	No
Drug Abuse Stimulant Effect Expectancy Questionnaire (SEEQ) Assessment Score	SUD - nonspecific	nida_cde	full	none	none	partial	partial	partial	none	partial	BH Assessment for alcohol and other drugs	Substance Abuse	Substance Abuse	Substance Abuse	C2S Sensitive Categories	none	C2S Sensitive Categories	C2S Sensitive Categories	none	No
Drug Effect Questionnaire (DEQ) Assessment Description Text	SUD - nonspecific	nida_cde	full	none	none	partial	partial	partial	none	partial	BH Assessment for alcohol and other drugs	Substance Abuse	Substance Abuse	Substance Abuse	C2S Sensitive Categories	none	C2S Sensitive Categories	C2S Sensitive Categories	none	No
Heroin Short Form Heroin Craving Questionnaire (HCQ-SF-14) Assessment Score	SUD - nonspecific	nida_cde	full	none	none	partial	partial	partial	none	partial	BH Assessment for alcohol and other drugs	Substance Abuse	Substance Abuse	Problem	C2S Sensitive Categories	none	C2S Sensitive Categories	C2S Sensitive Categories	none	No
Marijuana Effect Expectancy Questionnaire (MEEQ) Assessment Score	SUD - nonspecific	nida_cde	full	none	none	partial	partial	partial	none	partial	BH Assessment for alcohol and other drugs	Substance Abuse	Substance Abuse	Substance Abuse	C2S Sensitive Categories	none	C2S Sensitive Categories	C2S Sensitive Categories	none	No
Marijuana Motive Measure (MMM) Motivation Assessment Score	SUD - nonspecific	nida_cde	full	none	none	partial	partial	partial	none	partial	BH Assessment for alcohol and other drugs	Substance Abuse	Substance Abuse	Substance Abuse	C2S Sensitive Categories	none	C2S Sensitive Categories	C2S Sensitive Categories	none	No
Marijuana Short Form Marijuana Craving Questionnaire (MCQ-SF) Assessment Score	SUD - nonspecific	nida_cde	full	none	none	partial	partial	partial	none	partial	BH Assessment for alcohol and other drugs	Substance Abuse	Substance Abuse	Substance Abuse	C2S Sensitive Categories	none	C2S Sensitive Categories	C2S Sensitive Categories	none	No
Person Substance Abuse Past Month Frequency	SUD - nonspecific	nida_cde	full	none	none	partial	partial	partial	none	partial	BH Assessment for alcohol and other drugs	Substance Abuse	Substance Abuse	Substance Abuse	C2S Sensitive Categories	none	C2S Sensitive Categories	C2S Sensitive Categories	none	No
Person Substance of Abuse Begin Age Value	SUD - nonspecific	nida_cde	full	none	none	partial	partial	partial	none	partial	BH Assessment for alcohol and other drugs	Substance Abuse	Substance Abuse	Substance Abuse	C2S Sensitive Categories	none	C2S Sensitive Categories	C2S Sensitive Categories	none	No
Person Substance of Abuse Consumption indicator	SUD - nonspecific	nida_cde	full	none	none	partial	partial	partial	none	partial	BH Assessment for alcohol and other drugs	Substance Abuse	Substance Abuse	Substance Abuse	C2S Sensitive Categories	none	C2S Sensitive Categories	C2S Sensitive Categories	none	No
Substance Abuse Illicit Substance Cocaine Personal Medical History Frequency	SUD - nonspecific	nida_cde	full	none	none	partial	partial	partial	none	partial	BH Assessment for alcohol and other drugs	Substance Abuse	Substance Abuse	Substance Abuse	C2S Sensitive Categories	none	C2S Sensitive Categories	C2S Sensitive Categories	none	No
Substance Abuse Illicit Substance Marijuana Personal Medical History Frequency	SUD - nonspecific	nida_cde	full	none	none	partial	partial	partial	none	partial	BH Assessment for alcohol and other drugs	Substance Abuse	Substance Abuse	Substance Abuse	C2S Sensitive Categories	none	C2S Sensitive Categories	C2S Sensitive Categories	none	No
Substance Abuse Illicit Substance Other Substance of Abuse Personal Medical History Frequency	SUD - nonspecific	nida_cde	full	none	none	partial	partial	partial	none	partial	BH Assessment for alcohol and other drugs	Substance Abuse	Substance Abuse	Substance Abuse	C2S Sensitive Categories	none	C2S Sensitive Categories	C2S Sensitive Categories	none	No
Substance Abuse Illicit Substance Other Substance of Abuse Personal Medical History Specify	SUD - nonspecific	nida_cde	full	none	none	partial	partial	partial	none	partial	BH Assessment for alcohol and other drugs	Substance Abuse	Substance Abuse	Substance Abuse	C2S Sensitive Categories	none	C2S Sensitive Categories	C2S Sensitive Categories	none	No
Substance Abuse Illicit Substance Route of Administration Assessment Type	SUD - nonspecific	nida_cde	full	none	none	partial	partial	partial	none	partial	BH Assessment for alcohol and other drugs	Substance Abuse	Substance Abuse	Substance Abuse	C2S Sensitive Categories	none	C2S Sensitive Categories	C2S Sensitive Categories	none	No
Substance Abuse Illicit Substance Sedative Personal Medical History Frequency	SUD - nonspecific	nida_cde	full	none	none	partial	partial	partial	none	partial	BH Assessment for alcohol and other drugs	Substance Abuse	Substance Abuse	Substance Abuse	C2S Sensitive Categories	none	C2S Sensitive Categories	C2S Sensitive Categories	none	No
Substance Abuse Illicit Substance Stimulant Personal Medical History Frequency	SUD - nonspecific	nida_cde	full	none	none	partial	partial	partial	none	partial	BH Assessment for alcohol and other drugs	Substance Abuse	Substance Abuse	Substance Abuse	C2S Sensitive Categories	none	C2S Sensitive Categories	C2S Sensitive Categories	none	No
Substance Abuse Prescription Illicit Substance Over the Counter Product Screening Test Score	SUD - nonspecific	nida_cde	full	none	none	partial	partial	partial	none	partial	BH Assessment for alcohol and other drugs	Substance Abuse	Substance Abuse	Substance Abuse	C2S Sensitive Categories	none	C2S Sensitive Categories	C2S Sensitive Categories	none	No
Substance Abuse Prescription Illicit Substance Past Year Personal Medical History Count	SUD - nonspecific	nida_cde	full	none	none	partial	partial	partial	none	partial	BH Assessment for alcohol and other drugs	Substance Abuse	Substance Abuse	Substance Abuse	C2S Sensitive Categories	none	C2S Sensitive Categories	C2S Sensitive Categories	none	No
Substance Abuse Prescription Illicit Substance Past Year Self-Administered Evaluation Method Personal Medical History Count	SUD - nonspecific	nida_cde	full	none	none	partial	partial	partial	none	partial	BH Assessment for alcohol and other drugs	Substance Abuse	Substance Abuse	Substance Abuse	C2S Sensitive Categories	none	C2S Sensitive Categories	C2S Sensitive Categories	none	No
Substance Abuse Prescription Stimulant Expectancy Questionnaire (PSEQ) Assessment Score	SUD - nonspecific	nida_cde	full	none	none	partial	partial	partial	none	partial	BH Assessment for alcohol and other drugs	Substance Abuse	Substance Abuse	Substance Abuse	C2S Sensitive Categories	none	C2S Sensitive Categories	C2S Sensitive Categories	none	No
TAPS Tool - Interviewer Version 1.0 Past 3 Months Other Drug Taken Text	SUD - nonspecific	nida_cde	full	none	none	partial	partial	partial	none	partial	BH Assessment for alcohol and other drugs	Substance Abuse	Substance Abuse	Substance Abuse	C2S Sensitive Categories	none	C2S Sensitive Categories	C2S Sensitive Categories	none	No
TAPS Tool - Interviewer Version 1.0 Past Year How Often Use Any Illegal Drugs 5 Point Scale	SUD - nonspecific	nida_cde	full	none	none	partial	partial	partial	none	partial	BH Assessment for alcohol and other drugs	Substance Abuse	Substance Abuse	Substance Abuse	C2S Sensitive Categories	none	C2S Sensitive Categories	C2S Sensitive Categories	none	No
TAPS Tool - Interviewer Version 1.0 Past Year How Often Use Medication For the Feeling To Get High More Often or in Larger Doses than Prescribed 5 Point Scale	SUD - nonspecific	nida_cde	full	none	none	partial	partial	partial	none	partial	BH Assessment for alcohol and other drugs	Substance Abuse	Substance Abuse	Substance Abuse	C2S Sensitive Categories	none	C2S Sensitive Categories	C2S Sensitive Categories	none	No
Timeline Followback Method Assessment Date	SUD - nonspecific	nida_cde	full	none	none	partial	partial	partial	none	partial	none	none	none	none	none	none	none	none	none	No
TAPS Tool - Interviewer Version 1.0 Past 3 Months Tried and Failed to Control Cut Down or Stop Using Heroin Indicator	SUD - opioid specific	nida_cde	full	partial	partial	partial	partial	partial	none	partial	BH Assessment for alcohol and other drugs	Substance Abuse	Substance Abuse	Substance Abuse	C2S Sensitive Categories	none	C2S Sensitive Categories	C2S Sensitive Categories	none	Yes
Substance Abuse Illicit Substance Intravenous Route of Administration Personal Medical History Yes No Indicator	SUD - opioid specific	nida_cde	full	partial	partial	partial	partial	partial	none	partial	C2S Opioids	IV Drug Abuse	IV Drug Abuse	IV Drug Abuse	C2S Opioids	none	C2S Opioids	C2S Sensitive Categories	none	Yes
TAPS Tool - Interviewer Version 1.0 Past 3 Months Anyone Expressed Concern About Use of an Opioid Medication Indicator	SUD - opioid specific	nida_cde	full	partial	partial	partial	partial	partial	none	partial	C2S Opioids	C2S Opioids	C2S Opioids	C2S Opioids	C2S Opioids	none	C2S Opioids	C2S Sensitive Categories	none	Yes
TAPS Tool - Interviewer Version 1.0 Past 3 Months Anyone Expressed Concern About Use of Heroin Indicator	SUD - opioid specific	nida_cde	full	partial	partial	partial	partial	partial	none	partial	C2S Opioids	C2S Opioids	C2S Opioids	C2S Opioids	C2S Opioids	none	C2S Opioids	C2S Sensitive Categories	none	Yes
TAPS Tool - Interviewer Version 1.0 Past 3 Months Tried and Failed to Control Cut Down or Stop Using an Opioid Medication Indicator	SUD - opioid specific	nida_cde	full	partial	partial	partial	partial	partial	none	partial	C2S Opioids	C2S Opioids	C2S Opioids	C2S Opioids	C2S Opioids	none	C2S Opioids	C2S Sensitive Categories	none	Yes
TAPS Tool - Interviewer Version 1.0 Past 3 Months Used Heroin Indicator	SUD - opioid specific	nida_cde	full	partial	partial	partial	partial	partial	none	partial	C2S Opioids	C2S Opioids	C2S Opioids	C2S Opioids	C2S Opioids	none	C2S Opioids	C2S Sensitive Categories	none	Yes
TAPS Tool - Interviewer Version 1.0 Past 3 Months Used Opioid-Containing Medication Not as Prescribed or Without a Prescription Indicator	SUD - opioid specific	nida_cde	full	partial	partial	partial	partial	partial	none	partial	C2S Opioids	C2S Opioids	C2S Opioids	C2S Opioids	C2S Opioids	none	C2S Opioids	C2S Sensitive Categories	none	Yes
Timeline Followback Method Illicit Substance Heroin Assessment Yes No Indicator	SUD - opioid specific	nida_cde	full	partial	partial	partial	partial	partial	none	partial	C2S Opioids	C2S Opioids	C2S Opioids	C2S Opioids	C2S Opioids	none	C2S Opioids	C2S Sensitive Categories	none	Yes
Timeline Followback Method Illicit Substance Opioid Methadone Assessment Yes No Indicator	SUD - opioid specific	nida_cde	full	partial	partial	partial	partial	partial	none	partial	C2S Opioids	C2S Opioids	C2S Opioids	C2S Opioids	C2S Opioids	none	C2S Opioids	C2S Sensitive Categories	none	Yes
Substance Abuse Illicit Substance Intravenous Route of Administration Personal Medical History Frequency	SUD - opioid specific	nida_cde	full	partial	partial	partial	partial	partial	none	partial	C2S Opioids	IV Drug Abuse	IV Drug Abuse	IV Drug Abuse	C2S Opioids	none	C2S Opioids	C2S Sensitive Categories	none	Yes
Substance Abuse Illicit Substance Opioid Personal Medical History Frequency	SUD - opioid specific	nida_cde	full	partial	partial	partial	partial	partial	none	partial	C2S Opioids	C2S Opioids	C2S Opioids	C2S Opioids	C2S Opioids	none	C2S Opioids	C2S Sensitive Categories	none	Yes
Alcohol Lifetime History Yes No Indicator	Alcohol use	nida_cde	full	none	none	partial	partial	partial	partial	partial	BH Assessment for alcohol and other drugs	Alcohol and Drug Dependence	Alcohol and Drug Dependence	BH Assessment for alcohol or other drugs	AUDIT alcohol screening	none	C2S alcohol use disorders	BH Assessment for alcohol or other drugs	none	No
TAPS Tool - Interviewer Version 1.0 Past 3 Months Any Occasion Drink More Than 4 Standard Drinks of Alcohol Indicator	Alcohol use	nida_cde	full	none	none	partial	partial	partial	partial	partial	BH Assessment for alcohol and other drugs	Substance Abuse	Substance Abuse	Substance Abuse	C2S Sensitive Categories	none	C2S Sensitive Categories	C2S Sensitive Categories	none	No
TAPS Tool - Interviewer Version 1.0 Past 3 Months Any Occasion Drink More Than 5 Standard Drinks of Alcohol Indicator	Alcohol use	nida_cde	full	none	none	partial	partial	partial	partial	partial	BH Assessment for alcohol and other drugs	Substance Abuse	Substance Abuse	Substance Abuse	C2S Sensitive Categories	none	C2S Sensitive Categories	C2S Sensitive Categories	none	No
TAPS Tool - Interviewer Version 1.0 Past 3 Months Anyone Expressed Concern About Drinking Indicator	Alcohol use	nida_cde	full	none	none	partial	partial	partial	partial	partial	BH Assessment for alcohol and other drugs	Alcohol and Drug Dependence	Alcohol and Drug Dependence	BH Assessment for alcohol or other drugs	AUDIT alcohol screening	none	C2S alcohol use disorders	BH Assessment for alcohol or other drugs	none	No
TAPS Tool - Interviewer Version 1.0 Past 3 Months Have Drink Containing Alcohol Indicator	Alcohol use	nida_cde	full	none	none	partial	partial	partial	partial	partial	BH Assessment for alcohol and other drugs	Alcohol and Drug Dependence	Alcohol and Drug Dependence	BH Assessment for alcohol or other drugs	AUDIT alcohol screening	none	C2S alcohol use disorders	BH Assessment for alcohol or other drugs	none	No
TAPS Tool - Interviewer Version 1.0 Past 3 Months Tried and Failed to Control Cut Down or Stop Drinking Indicator	Alcohol use	nida_cde	full	none	none	partial	partial	partial	partial	partial	BH Assessment for alcohol and other drugs	Substance Abuse	Substance Abuse	Substance Abuse	C2S Sensitive Categories	none	C2S Sensitive Categories	C2S Sensitive Categories	none	No
Addiction Biphasic Alcohol Effect Scale (BAES)	Alcohol use	nida_cde	full	none	none	partial	partial	partial	partial	partial	BH Assessment for alcohol and other drugs	Substance Abuse	Substance Abuse	Substance Abuse	C2S Sensitive Categories	none	C2S Sensitive Categories	C2S Sensitive Categories	none	No
Alcohol Brief Comprehensive Effect Of Alcohol Questionnaire (B-CEOA) Assessment Score	Alcohol use	nida_cde	full	none	none	partial	partial	partial	partial	partial	BH Assessment for alcohol and other drugs	Alcohol and Drug Dependence	Alcohol and Drug Dependence	BH Assessment for alcohol or other drugs	AUDIT alcohol screening	none	C2S alcohol use disorders	BH Assessment for alcohol or other drugs	none	No
Alcohol Lifetime History Indicator	Alcohol use	nida_cde	full	none	none	partial	partial	partial	partial	partial	BH Assessment for alcohol and other drugs	Alcohol and Drug Dependence	Alcohol and Drug Dependence	BH Assessment for alcohol or other drugs	AUDIT alcohol screening	none	C2S alcohol use disorders	BH Assessment for alcohol or other drugs	none	No
Alcohol Past Month Consumption Frequency	Alcohol use	nida_cde	full	none	none	partial	partial	partial	partial	partial	BH Assessment for alcohol and other drugs	Alcohol and Drug Dependence	Alcohol and Drug Dependence	BH Assessment for alcohol or other drugs	AUDIT alcohol screening	none	C2S alcohol use disorders	BH Assessment for alcohol or other drugs	none	No
Alcohol Past Month Consumption Quantity Number	Alcohol use	nida_cde	full	none	none	partial	partial	partial	partial	partial	BH Assessment for alcohol and other drugs	Alcohol and Drug Dependence	Alcohol and Drug Dependence	BH Assessment for alcohol or other drugs	AUDIT alcohol screening	none	C2S alcohol use disorders	BH Assessment for alcohol or other drugs	none	No
Alcohol Revised Drinking Motive Questionnaire Motivation Assessment Score	Alcohol use	nida_cde	full	none	none	partial	partial	partial	partial	partial	BH Assessment for alcohol and other drugs	Alcohol and Drug Dependence	Alcohol and Drug Dependence	BH Assessment for alcohol or other drugs	AUDIT alcohol screening	none	C2S alcohol use disorders	BH Assessment for alcohol or other drugs	none	No
Alcohol Self Rating Effect (SRE) Assessment Score	Alcohol use	nida_cde	full	none	none	partial	partial	partial	partial	partial	BH Assessment for alcohol and other drugs	Alcohol and Drug Dependence	Alcohol and Drug Dependence	BH Assessment for alcohol or other drugs	AUDIT alcohol screening	none	C2S alcohol use disorders	BH Assessment for alcohol or other drugs	none	No
Alcohol Self Report Craving Yes No Indicator	Alcohol use	nida_cde	full	none	none	partial	partial	partial	partial	partial	BH Assessment for alcohol and other drugs	Alcohol and Drug Dependence	Alcohol and Drug Dependence	BH Assessment for alcohol or other drugs	AUDIT alcohol screening	none	C2S alcohol use disorders	BH Assessment for alcohol or other drugs	none	No
Alcohol Urge Questionnaire (AUQ) Assessment Score	Alcohol use	nida_cde	full	none	none	partial	partial	partial	partial	partial	BH Assessment for alcohol and other drugs	Alcohol and Drug Dependence	Alcohol and Drug Dependence	BH Assessment for alcohol or other drugs	AUDIT alcohol screening	none	C2S alcohol use disorders	BH Assessment for alcohol or other drugs	none	No
Alcohol Use Start Age in Years	Alcohol use	nida_cde	full	none	none	partial	partial	partial	partial	partial	BH Assessment for alcohol and other drugs	Alcohol and Drug Dependence	Alcohol and Drug Dependence	BH Assessment for alcohol or other drugs	AUDIT alcohol screening	none	C2S alcohol use disorders	BH Assessment for alcohol or other drugs	none	No
Alcoholic Beverage Consumption MoreThan Six At One Occasion Frequency	Alcohol use	nida_cde	full	none	none	partial	partial	partial	partial	partial	BH Assessment for alcohol and other drugs	Alcohol and Drug Dependence	Alcohol and Drug Dependence	BH Assessment for alcohol or other drugs	AUDIT alcohol screening	none	C2S alcohol use disorders	BH Assessment for alcohol or other drugs	none	No
Patient Alcohol Consumption Alcohol Use Disorders Identification Test Total Score	Alcohol use	nida_cde	full	none	none	partial	partial	partial	partial	partial	BH Assessment for alcohol and other drugs	Alcohol and Drug Dependence	Alcohol and Drug Dependence	BH Assessment for alcohol or other drugs	AUDIT alcohol screening	none	C2S alcohol use disorders	BH Assessment for alcohol or other drugs	none	No
Patient Alcohol Consumption Behavior Concern Recommendation Indicator	Alcohol use	nida_cde	full	none	none	partial	partial	partial	partial	partial	BH Assessment for alcohol and other drugs	Alcohol and Drug Dependence	Alcohol and Drug Dependence	BH Assessment for alcohol or other drugs	AUDIT alcohol screening	none	C2S alcohol use disorders	BH Assessment for alcohol or other drugs	none	No
Patient Alcohol Consumption Past Year Amnesia Episode Frequency	Alcohol use	nida_cde	full	none	none	partial	partial	partial	partial	partial	BH Assessment for alcohol and other drugs	Alcohol and Drug Dependence	Alcohol and Drug Dependence	BH Assessment for alcohol or other drugs	AUDIT alcohol screening	none	C2S alcohol use disorders	BH Assessment for alcohol or other drugs	none	No
Patient Alcohol Consumption Past Year Difficulty Controlling Cessation Frequency	Alcohol use	nida_cde	full	none	none	partial	partial	partial	partial	partial	BH Assessment for alcohol and other drugs	Alcohol and Drug Dependence	Alcohol and Drug Dependence	BH Assessment for alcohol or other drugs	AUDIT alcohol screening	none	C2S alcohol use disorders	BH Assessment for alcohol or other drugs	none	No
Patient Alcohol Consumption Past Year Failure Performing Responsibility Frequency	Alcohol use	nida_cde	full	none	none	partial	partial	partial	partial	partial	BH Assessment for alcohol and other drugs	Alcohol and Drug Dependence	Alcohol and Drug Dependence	BH Assessment for alcohol or other drugs	AUDIT alcohol screening	none	C2S alcohol use disorders	BH Assessment for alcohol or other drugs	none	No
Patient Alcohol Consumption Past Year Guilt Frequency	Alcohol use	nida_cde	full	none	none	partial	partial	partial	partial	partial	BH Assessment for alcohol and other drugs	Alcohol and Drug Dependence	Alcohol and Drug Dependence	BH Assessment for alcohol or other drugs	AUDIT alcohol screening	none	C2S alcohol use disorders	BH Assessment for alcohol or other drugs	none	No
Patient Alcohol Consumption Past Year Morning Drink Frequency	Alcohol use	nida_cde	full	none	none	partial	partial	partial	partial	partial	BH Assessment for alcohol and other drugs	Alcohol and Drug Dependence	Alcohol and Drug Dependence	BH Assessment for alcohol or other drugs	AUDIT alcohol screening	none	C2S alcohol use disorders	BH Assessment for alcohol or other drugs	none	No
Patient Alcohol Consumption Related Injury Indicator	Alcohol use	nida_cde	full	none	none	partial	partial	partial	partial	partial	BH Assessment for alcohol and other drugs	Alcohol and Drug Dependence	Alcohol and Drug Dependence	BH Assessment for alcohol or other drugs	AUDIT alcohol screening	none	C2S alcohol use disorders	BH Assessment for alcohol or other drugs	none	No
Patient Day Alcohol Consumption Day Alcohol Consumption Frequency Amount	Alcohol use	nida_cde	full	none	none	partial	partial	partial	partial	partial	BH Assessment for alcohol and other drugs	Alcohol and Drug Dependence	Alcohol and Drug Dependence	BH Assessment for alcohol or other drugs	AUDIT alcohol screening	none	C2S alcohol use disorders	BH Assessment for alcohol or other drugs	none	No
Patient Past Year Alcohol Consumption Frequency	Alcohol use	nida_cde	full	none	none	partial	partial	partial	partial	partial	BH Assessment for alcohol and other drugs	Alcohol and Drug Dependence	Alcohol and Drug Dependence	BH Assessment for alcohol or other drugs	AUDIT alcohol screening	none	C2S alcohol use disorders	BH Assessment for alcohol or other drugs	none	No
TAPS Tool - Interviewer Version 1.0 Past Year How Often Have 4 or More Drinks in One Day 5 Point Scale	Alcohol use	nida_cde	full	none	none	partial	partial	partial	partial	partial	BH Assessment for alcohol and other drugs	Alcohol and Drug Dependence	Alcohol and Drug Dependence	BH Assessment for alcohol or other drugs	AUDIT alcohol screening	none	C2S alcohol use disorders	BH Assessment for alcohol or other drugs	none	No
TAPS Tool - Interviewer Version 1.0 Past Year How Often Have 5 or More Drinks in One Day 5 Point Scale	Alcohol use	nida_cde	full	none	none	partial	partial	none	partial	partial	BH Assessment for alcohol and other drugs	Alcohol and Drug Dependence	Alcohol and Drug Dependence	BH Assessment for alcohol or other drugs	AUDIT alcohol screening	none	C2S alcohol use disorders	BH Assessment for alcohol or other drugs	none	No
TAPS Tool - Interviewer Version 1.0 Past 3 Months Smoke Cigarette Containing Tobacco Indicator	Tobacco use	nida_cde	full	none	none	partial	partial	none	partial	partial	BH Assessment for alcohol and other drugs	Substance Abuse	Substance Abuse	Substance Abuse	C2S Sensitive Categories	none	C2S Sensitive Categories	C2S Sensitive Categories	none	No
TAPS Tool - Interviewer Version 1.0 Past 3 Months Usually Smoke More Than 10 Cigarettes Each Day Indicator	Tobacco use	nida_cde	full	none	none	partial	partial	none	partial	partial	BH Assessment for alcohol and other drugs	C2S Tobacco Use Disorders	C2S Tobacco Use Disorders	C2S Tobacco Use Disorders	Tobacco Use Screening	none	C2S Tobacco Use Disorders	Screened for Tobacco, Identified as Tobacco User	none	No
TAPS Tool - Interviewer Version 1.0 Past 3 Months Usually Smoke Within 30 Minutes After Waking Indicator	Tobacco use	nida_cde	full	none	none	partial	partial	none	partial	partial	BH Assessment for alcohol and other drugs	C2S Tobacco Use Disorders	C2S Tobacco Use Disorders	C2S Tobacco Use Disorders	Tobacco Use Screening	none	C2S Tobacco Use Disorders	Screened for Tobacco, Identified as Tobacco User	none	No
Tobacco Use Adolescent Smoking Past Month Indicator	Tobacco use	nida_cde	full	none	none	partial	partial	none	partial	partial	BH Assessment for alcohol and other drugs	C2S Tobacco Use Disorders	C2S Tobacco Use Disorders	C2S Tobacco Use Disorders	Tobacco Use Screening	none	C2S Tobacco Use Disorders	Screened for Tobacco, Identified as Tobacco User	none	No
Addiction Modified Cigarette Evaluation Questionnaire (mCEQ) Assessment Description Text	Tobacco use	nida_cde	full	none	none	partial	partial	none	partial	partial	BH Assessment for alcohol and other drugs	Substance Abuse	Substance Abuse	Substance Abuse	C2S Sensitive Categories	none	C2S Sensitive Categories	C2S Sensitive Categories	none	No
Adolescent Tobacco Smoking History Indicator	Tobacco use	nida_cde	full	none	none	partial	partial	none	partial	partial	BH Assessment for alcohol and other drugs	C2S Tobacco Use Disorders	C2S Tobacco Use Disorders	C2S Tobacco Use Disorders	Tobacco Use Screening	none	C2S Tobacco Use Disorders	Screened for Tobacco, Identified as Tobacco User	none	No
Cigarette Average Daily Use Count	Tobacco use	nida_cde	full	none	none	partial	partial	none	partial	partial	BH Assessment for alcohol and other drugs	C2S Tobacco Use Disorders	C2S Tobacco Use Disorders	C2S Tobacco Use Disorders	Average number of cigarettes smoked per day	none	C2S Tobacco Use Disorders	Screened for Tobacco, Identified as Tobacco User	none	No
Cigarette Smoking Lifetime Daily Use Indicator	Tobacco use	nida_cde	full	none	none	partial	partial	none	partial	partial	BH Assessment for alcohol and other drugs	C2S Tobacco Use Disorders	C2S Tobacco Use Disorders	C2S Tobacco Use Disorders	Tobacco Use Screening	none	C2S Tobacco Use Disorders	Screened for Tobacco, Identified as Tobacco User	none	No
Cigarette Smoking Lifetime Use Indicator	Tobacco use	nida_cde	full	none	none	partial	partial	none	partial	partial	BH Assessment for alcohol and other drugs	C2S Tobacco Use Disorders	C2S Tobacco Use Disorders	C2S Tobacco Use Disorders	Tobacco Use Screening	none	C2S Tobacco Use Disorders	Screened for Tobacco, Identified as Tobacco User	none	No
Fagerstrom Test Cigarettes Per Day Score	Tobacco use	nida_cde	full	none	none	partial	partial	none	partial	partial	BH Assessment for alcohol and other drugs	C2S Tobacco Use Disorders	C2S Tobacco Use Disorders	C2S Tobacco Use Disorders	Average number of cigarettes smoked per day	none	C2S Tobacco Use Disorders	Screened for Tobacco, Identified as Tobacco User	none	No
Fagerstrom Test Difficulty Stop Public Smoking Score	Tobacco use	nida_cde	full	none	none	partial	partial	none	partial	partial	BH Assessment for alcohol and other drugs	C2S Tobacco Use Disorders	C2S Tobacco Use Disorders	C2S Tobacco Use Disorders	Tobacco Use Screening	none	C2S Tobacco Use Disorders	Screened for Tobacco, Identified as Tobacco User	none	No
Fagerstrom Test First Hours Smoking Score	Tobacco use	nida_cde	full	none	none	partial	partial	none	partial	partial	BH Assessment for alcohol and other drugs	C2S Tobacco Use Disorders	C2S Tobacco Use Disorders	C2S Tobacco Use Disorders	Tobacco Use Screening	none	C2S Tobacco Use Disorders	Screened for Tobacco, Identified as Tobacco User	none	No
Fagerstrom Test for Nicotine Dependence Assessment Score	Tobacco use	nida_cde	full	none	none	partial	partial	none	partial	partial	BH Assessment for alcohol and other drugs	C2S Tobacco Use Disorders	C2S Tobacco Use Disorders	C2S Tobacco Use Disorders	Tobacco Use Screening	none	C2S Tobacco Use Disorders	Screened for Tobacco, Identified as Tobacco User	none	No
Fagerstrom Test Hardest Stop Cigarette Score	Tobacco use	nida_cde	full	none	none	partial	partial	none	partial	partial	BH Assessment for alcohol and other drugs	C2S Tobacco Use Disorders	C2S Tobacco Use Disorders	C2S Tobacco Use Disorders	Tobacco Use Screening	none	C2S Tobacco Use Disorders	Screened for Tobacco, Identified as Tobacco User	none	No
Fagerstrom Test Impaired Health Smoking Score	Tobacco use	nida_cde	full	none	none	partial	partial	none	partial	partial	BH Assessment for alcohol and other drugs	C2S Tobacco Use Disorders	C2S Tobacco Use Disorders	C2S Tobacco Use Disorders	Tobacco Use Screening	none	C2S Tobacco Use Disorders	Screened for Tobacco, Identified as Tobacco User	none	No
Fagerstrom Test Waking First Cigarette Score	Tobacco use	nida_cde	full	none	none	partial	partial	none	partial	partial	BH Assessment for alcohol and other drugs	C2S Tobacco Use Disorders	C2S Tobacco Use Disorders	C2S Tobacco Use Disorders	Tobacco Use Screening	none	C2S Tobacco Use Disorders	Screened for Tobacco, Identified as Tobacco User	none	No
Smoking Current Use Indicator	Tobacco use	nida_cde	full	none	none	partial	partial	none	partial	partial	BH Assessment for alcohol and other drugs	C2S Tobacco Use Disorders	C2S Tobacco Use Disorders	C2S Tobacco Use Disorders	Tobacco Use Screening	none	C2S Tobacco Use Disorders	Screened for Tobacco, Identified as Tobacco User	none	No
Smoking Days Count	Tobacco use	nida_cde	full	none	none	partial	partial	none	partial	partial	BH Assessment for alcohol and other drugs	C2S Tobacco Use Disorders	C2S Tobacco Use Disorders	C2S Tobacco Use Disorders	Tobacco Use Screening	none	C2S Tobacco Use Disorders	Screened for Tobacco, Identified as Tobacco User	none	No
Smoking History Status	Tobacco use	nida_cde	full	none	none	partial	partial	none	partial	partial	BH Assessment for alcohol and other drugs	C2S Tobacco Use Disorders	C2S Tobacco Use Disorders	C2S Tobacco Use Disorders	Tobacco Use Screening	none	C2S Tobacco Use Disorders	Screened for Tobacco, Identified as Tobacco User	none	No
Smoking History Type	Tobacco use	nida_cde	full	none	none	partial	partial	none	partial	partial	BH Assessment for alcohol and other drugs	C2S Tobacco Use Disorders	C2S Tobacco Use Disorders	C2S Tobacco Use Disorders	Tobacco Use Screening	none	C2S Tobacco Use Disorders	Screened for Tobacco, Identified as Tobacco User	none	No
TAPS Tool - Interviewer Version Past Year Frequency Any Tobacco Use TAPS Time Frequency 5 Point Scale	Tobacco use	nida_cde	full	none	none	partial	partial	none	partial	partial	BH Assessment for alcohol and other drugs	C2S Tobacco Use Disorders	C2S Tobacco Use Disorders	C2S Tobacco Use Disorders	Tobacco Use Screening	none	C2S Tobacco Use Disorders	Screened for Tobacco, Identified as Tobacco User	none	No
Tobacco Adolescent Begin Age Value	Tobacco use	nida_cde	full	none	none	partial	partial	none	partial	partial	BH Assessment for alcohol and other drugs	C2S Tobacco Use Disorders	C2S Tobacco Use Disorders	C2S Tobacco Use Disorders	Tobacco Use Screening	none	C2S Tobacco Use Disorders	Screened for Tobacco, Identified as Tobacco User	none	No
Tobacco Adolescent Past Month Consumption Frequency	Tobacco use	nida_cde	full	none	none	partial	partial	none	partial	partial	BH Assessment for alcohol and other drugs	C2S Tobacco Use Disorders	C2S Tobacco Use Disorders	C2S Tobacco Use Disorders	Tobacco Use Screening	none	C2S Tobacco Use Disorders	Screened for Tobacco, Identified as Tobacco User	none	No
Tobacco Adult Smoking Consequence Questionnaire (SCQ-A) Assessment Score	Tobacco use	nida_cde	full	none	none	partial	partial	none	partial	partial	BH Assessment for alcohol and other drugs	C2S Tobacco Use Disorders	C2S Tobacco Use Disorders	C2S Tobacco Use Disorders	Tobacco Use Screening	none	C2S Tobacco Use Disorders	Screened for Tobacco, Identified as Tobacco User	none	No
Tobacco Brief Questionnaire of Smoking Craving(QSU-Brief) Assessment Score	Tobacco use	nida_cde	full	none	none	partial	partial	none	partial	partial	BH Assessment for alcohol and other drugs	C2S Tobacco Use Disorders	C2S Tobacco Use Disorders	C2S Tobacco Use Disorders	Tobacco Use Screening	none	C2S Tobacco Use Disorders	Screened for Tobacco, Identified as Tobacco User	none	No
Tobacco Brief Wisconsin Inventory of Smoking Dependence Motive (Brief WISDM) Questionnaire Assessment Score	Tobacco use	nida_cde	full	none	none	partial	partial	none	partial	partial	BH Assessment for alcohol and other drugs	C2S Tobacco Use Disorders	C2S Tobacco Use Disorders	C2S Tobacco Use Disorders	Tobacco Use Screening	none	C2S Tobacco Use Disorders	Screened for Tobacco, Identified as Tobacco User	none	No
Tobacco Daily Begin Age Value	Tobacco use	nida_cde	full	none	none	partial	partial	none	partial	partial	BH Assessment for alcohol and other drugs	C2S Tobacco Use Disorders	C2S Tobacco Use Disorders	C2S Tobacco Use Disorders	Tobacco Use Screening	none	C2S Tobacco Use Disorders	Screened for Tobacco, Identified as Tobacco User	none	No
Tobacco Habit Begin Age Value	Tobacco use	nida_cde	full	none	none	partial	partial	none	partial	partial	BH Assessment for alcohol and other drugs	C2S Tobacco Use Disorders	C2S Tobacco Use Disorders	C2S Tobacco Use Disorders	Tobacco Use Screening	none	C2S Tobacco Use Disorders	Screened for Tobacco, Identified as Tobacco User	none	No
Tobacco Retrospective Acute Subjective Response Assessment Description Text	Tobacco use	nida_cde	full	none	none	partial	partial	none	partial	partial	BH Assessment for alcohol and other drugs	C2S Tobacco Use Disorders	C2S Tobacco Use Disorders	C2S Tobacco Use Disorders	Tobacco Use Screening	none	C2S Tobacco Use Disorders	Screened for Tobacco, Identified as Tobacco User	none	No
Tobacco Use Adolescent Smoking Daily Quantity Code	Tobacco use	nida_cde	full	none	none	partial	partial	none	partial	partial	BH Assessment for alcohol and other drugs	C2S Tobacco Use Disorders	C2S Tobacco Use Disorders	C2S Tobacco Use Disorders	Average number of cigarettes smoked per day	none	C2S Tobacco Use Disorders	Screened for Tobacco, Identified as Tobacco User	none	No
Mental Health Not Good Past 30 Day Count	Mental health	nida_cde	full	none	none	partial	none	none	partial	none	C2S Sensitive Categories	C2S Sensitive Categories	C2S Sensitive Categories	C2S Sensitive Categories	Screening for Depression	none	C2S Sensitive Categories	C2S Sensitive Categories	none	No
Patient Health Questionnaire (PHQ-9) Last Two Weeks How Often Difficulty Concentrating Reading Newspaper or Watching Television Score 4 Point Scale	Mental health	nida_cde	full	none	none	partial	none	none	partial	none	C2S Sensitive Categories	C2S Sensitive Categories	C2S Sensitive Categories	C2S Sensitive Categories	Screening for Depression	none	C2S Sensitive Categories	C2S Sensitive Categories	none	No
Patient Health Questionnaire (PHQ-9) Last Two Weeks How Often Feel Depressed Score 4 Point Scale	Mental health	nida_cde	full	none	none	partial	none	none	partial	none	C2S Sensitive Categories	C2S Sensitive Categories	C2S Sensitive Categories	C2S Sensitive Categories	Screening for Depression	none	C2S Sensitive Categories	C2S Sensitive Categories	none	No
Patient Health Questionnaire (PHQ-9) Last Two Weeks How Often Feel Tired Score 4 Point Scale	Mental health	nida_cde	full	none	none	partial	none	none	partial	none	C2S Sensitive Categories	C2S Sensitive Categories	C2S Sensitive Categories	C2S Sensitive Categories	Screening for Depression	none	C2S Sensitive Categories	C2S Sensitive Categories	none	No
Patient Health Questionnaire (PHQ-9) Last Two Weeks How Often Feeling Bad about Yourself or Feeling Like a Failure or Have Let Yourself or Your Family Down Score 4 Point Scale	Mental health	nida_cde	full	none	none	partial	none	none	partial	none	C2S Sensitive Categories	C2S Sensitive Categories	C2S Sensitive Categories	C2S Sensitive Categories	Screening for Depression	none	C2S Sensitive Categories	C2S Sensitive Categories	none	No
Patient Health Questionnaire (PHQ-9) Last Two Weeks How Often Little Interest or Pleasure in Doing Things Score 4 Point Scale	Mental health	nida_cde	full	none	none	partial	none	none	partial	none	C2S Sensitive Categories	C2S Sensitive Categories	C2S Sensitive Categories	C2S Sensitive Categories	Screening for Depression	none	C2S Sensitive Categories	C2S Sensitive Categories	none	No
Patient Health Questionnaire (PHQ-9) Last Two Weeks How Often Moving or Speaking So Slowly that Other People Could Have Noticed or Opposite So Fidgety or Restless that You Have Been Moving Around More Score 4 Point Scale	Mental health	nida_cde	full	none	none	partial	none	none	partial	none	C2S Sensitive Categories	C2S Sensitive Categories	C2S Sensitive Categories	C2S Sensitive Categories	Screening for Depression	none	C2S Sensitive Categories	C2S Sensitive Categories	none	No
Patient Health Questionnaire (PHQ-9) Last Two Weeks How Often Poor Appetite or Overeating Score 4 Point Scale	Mental health	nida_cde	full	none	none	partial	none	none	partial	none	C2S Sensitive Categories	C2S Sensitive Categories	C2S Sensitive Categories	C2S Sensitive Categories	Screening for Depression	none	C2S Sensitive Categories	C2S Sensitive Categories	none	No
Patient Health Questionnaire (PHQ-9) Last Two Weeks How Often Thoughts You Would be Better Off Dead or Hurting Yourself Some Way Score 4 Point Scale	Mental health	nida_cde	full	none	none	partial	none	none	partial	none	C2S Sensitive Categories	C2S Sensitive Categories	C2S Sensitive Categories	C2S Sensitive Categories	Screening for Depression	none	C2S Sensitive Categories	C2S Sensitive Categories	none	No
Patient Health Questionnaire (PHQ-9) Last Two Weeks How Often Trouble Sleeping Score 4 Point Scale	Mental health	nida_cde	full	none	none	partial	none	none	partial	none	C2S Sensitive Categories	C2S Sensitive Categories	C2S Sensitive Categories	C2S Sensitive Categories	Screening for Depression	none	C2S Sensitive Categories	C2S Sensitive Categories	none	No
Patient Health Questionnaire (PHQ-9) Problems Make It Difficult to Do Work Take Care of Things at Home or Get Along with Other People 4 Point Scale	Mental health	nida_cde	full	none	none	partial	none	none	partial	none	C2S Sensitive Categories	C2S Sensitive Categories	C2S Sensitive Categories	C2S Sensitive Categories	Screening for Depression	none	C2S Sensitive Categories	C2S Sensitive Categories	none	No
Person Primary Care Evaluation of Mental Disorders Patient Health Questionnaire Total Score Psychometric Questionnaire Two Digit Score	Mental health	nida_cde	full	none	none	partial	none	none	partial	none	C2S Sensitive Categories	C2S Sensitive Categories	C2S Sensitive Categories	C2S Sensitive Categories	Screening for Depression	none	C2S Sensitive Categories	C2S Sensitive Categories	none	No
Physical Well-being Not Good Past 30 Day Count	Mental health	nida_cde	full	none	none	partial	none	none	partial	none	C2S Sensitive Categories	C2S Sensitive Categories	C2S Sensitive Categories	C2S Sensitive Categories	Screening for Depression	none	C2S Sensitive Categories	C2S Sensitive Categories	none	No
Poor Physical Well-being Or Mental Health Limit Usual Activity Past 30 Day Count	Mental health	nida_cde	full	none	none	partial	none	none	partial	none	C2S Sensitive Categories	C2S Sensitive Categories	C2S Sensitive Categories	C2S Sensitive Categories	Screening for Depression	none	C2S Sensitive Categories	C2S Sensitive Categories	none	No
PROMIS Adult Short Form 6b Pain Interference v1.0 PAININ10 Past 7 Days How Much Did Pain Interfere with Enjoyment of Recreational Activities Score 5 Point Scale	Mental health	nida_cde	full	none	none	partial	none	none	partial	none	C2S Sensitive Categories	C2S Sensitive Categories	C2S Sensitive Categories	C2S Sensitive Categories	C2S Sensitive Categories	none	C2S Sensitive Categories	C2S Sensitive Categories	none	No
PROMIS Adult Short Form 6b Pain Interference v1.0 PAININ14 Past 7 Days How Much Did Pain Interfere with Doing Tasks Away from Home Score 5 Point Scale	Mental health	nida_cde	full	none	none	partial	none	none	partial	none	C2S Sensitive Categories	C2S Sensitive Categories	C2S Sensitive Categories	C2S Sensitive Categories	C2S Sensitive Categories	none	C2S Sensitive Categories	C2S Sensitive Categories	none	No
PROMIS Adult Short Form 6b Pain Interference v1.0 PAININ26 Past 7 Days How Often Did Pain Prevented Socializing with Others Score 5 Point Scale	Mental health	nida_cde	full	none	none	partial	none	none	partial	none	C2S Sensitive Categories	C2S Sensitive Categories	C2S Sensitive Categories	C2S Sensitive Categories	C2S Sensitive Categories	none	C2S Sensitive Categories	C2S Sensitive Categories	none	No
PROMIS Adult Short Form 6b Pain Interference v1.0 PAININ8 Past 7 Days How Much Did Pain Interfere with Ability to Concentrate Score 5 Point Scale	Mental health	nida_cde	full	none	none	partial	none	none	partial	none	C2S Sensitive Categories	C2S Sensitive Categories	C2S Sensitive Categories	C2S Sensitive Categories	C2S Sensitive Categories	none	C2S Sensitive Categories	C2S Sensitive Categories	none	No
PROMIS Adult Short Form 8a Pain Interference v1.0 PAININ12 5 Past 7 Days How Much Did Pain Interfere with Things Usually Done for Fun Score 5 Point Scale	Mental health	nida_cde	full	none	none	partial	none	none	partial	none	C2S Sensitive Categories	C2S Sensitive Categories	C2S Sensitive Categories	C2S Sensitive Categories	C2S Sensitive Categories	none	C2S Sensitive Categories	C2S Sensitive Categories	none	No
PROMIS Adult Short Form 8a Pain Interference v1.0 PAININ13 8 Past 7 Days How Much Did Pain Interfere with Family Life Score 5 Point Scale	Mental health	nida_cde	full	none	none	partial	none	none	partial	none	C2S Sensitive Categories	C2S Sensitive Categories	C2S Sensitive Categories	C2S Sensitive Categories	C2S Sensitive Categories	none	C2S Sensitive Categories	C2S Sensitive Categories	none	No
PROMIS Adult Short Form 8a Pain Interference v1.0 PAININ22 2 Past 7 Days How Much Did Pain Interfere with Work Around the Home Score 5 Point Scale	Mental health	nida_cde	full	none	none	partial	none	none	partial	none	C2S Sensitive Categories	C2S Sensitive Categories	C2S Sensitive Categories	C2S Sensitive Categories	C2S Sensitive Categories	none	C2S Sensitive Categories	C2S Sensitive Categories	none	No
PROMIS Adult Short Form 8a Pain Interference v1.0 PAININ3 7 Past 7 Days How Much Did Pain Interfere with Enjoyment of Life Score 5 Point Scale	Mental health	nida_cde	full	none	none	partial	none	none	partial	none	C2S Sensitive Categories	C2S Sensitive Categories	C2S Sensitive Categories	C2S Sensitive Categories	C2S Sensitive Categories	none	C2S Sensitive Categories	C2S Sensitive Categories	none	No
PROMIS Adult Short Form 8a Pain Interference v1.0 PAININ31 3 Past 7 Days How Much Did Pain Interfere with Ability to Participate in Social Activities Score 5 Point Scale	Mental health	nida_cde	full	none	none	partial	none	none	partial	none	C2S Sensitive Categories	C2S Sensitive Categories	C2S Sensitive Categories	C2S Sensitive Categories	C2S Sensitive Categories	none	C2S Sensitive Categories	C2S Sensitive Categories	none	No
PROMIS Adult Short Form 8a Pain Interference v1.0 PAININ34 4 Past 7 Days How Much Did Pain Interfere with Household Chores Score 5 Point Scale	Mental health	nida_cde	full	none	none	partial	none	none	partial	none	C2S Sensitive Categories	C2S Sensitive Categories	C2S Sensitive Categories	C2S Sensitive Categories	C2S Sensitive Categories	none	C2S Sensitive Categories	C2S Sensitive Categories	none	No
PROMIS Adult Short Form 8a Pain Interference v1.0 PAININ36 6 Past 7 Days How Much Did Pain Interfere with Enjoyment of Social Activities Score 5 Point Scale	Mental health	nida_cde	full	none	none	partial	none	none	partial	none	C2S Sensitive Categories	C2S Sensitive Categories	C2S Sensitive Categories	C2S Sensitive Categories	C2S Sensitive Categories	none	C2S Sensitive Categories	C2S Sensitive Categories	none	No
PROMIS Adult Short Form 8a Pain Interference v1.0 PAININ9 1 Past 7 Days How Much Did Pain Interfere with Day to Day Activity Score 5 Point Scale	Mental health	nida_cde	full	none	none	partial	none	none	partial	none	C2S Sensitive Categories	C2S Sensitive Categories	C2S Sensitive Categories	C2S Sensitive Categories	C2S Sensitive Categories	none	C2S Sensitive Categories	C2S Sensitive Categories	none	No
PROMIS Parent Proxy Short Form 8 Pain Interference v1.0 Pf3pain2 Past 7 Days Child Had Trouble Paying Attention When in Pain Score 5 Point Scale	Mental health	nida_cde	full	none	none	partial	none	none	partial	none	C2S Sensitive Categories	C2S Sensitive Categories	C2S Sensitive Categories	C2S Sensitive Categories	C2S Sensitive Categories	none	C2S Sensitive Categories	C2S Sensitive Categories	none	No
PROMIS Parent Proxy Short Form 8 Pain Interference v1.0 Pf1pain4 Past 7 Days Child Had Trouble Walking One Block When in Pain Score 5 Point Scale	Mental health	nida_cde	full	none	none	partial	none	none	partial	none	C2S Sensitive Categories	C2S Sensitive Categories	C2S Sensitive Categories	C2S Sensitive Categories	C2S Sensitive Categories	none	C2S Sensitive Categories	C2S Sensitive Categories	none	No
PROMIS Parent Proxy Short Form 8 Pain Interference v1.0 Pf2pain2 Past 7 Days Child Had Trouble Doing Schoolwork When in Pain Score 5 Point Scale	Mental health	nida_cde	full	none	none	partial	none	none	partial	none	C2S Sensitive Categories	C2S Sensitive Categories	C2S Sensitive Categories	C2S Sensitive Categories	C2S Sensitive Categories	none	C2S Sensitive Categories	C2S Sensitive Categories	none	No
PROMIS Parent Proxy Short Form 8 Pain Interference v1.0 Pf2pain4 Past 7 Days Child Had Trouble Running When in Pain Score 5 Point Scale	Mental health	nida_cde	full	none	none	partial	none	none	partial	none	C2S Sensitive Categories	C2S Sensitive Categories	C2S Sensitive Categories	C2S Sensitive Categories	C2S Sensitive Categories	none	C2S Sensitive Categories	C2S Sensitive Categories	none	No
PROMIS Parent Proxy Short Form 8 Pain Interference v1.0 Pf2pain5 Past 7 Days Child Had Trouble Sleeping When in Pain Score 5 Point Scale	Mental health	nida_cde	full	none	none	partial	none	none	partial	none	C2S Sensitive Categories	C2S Sensitive Categories	C2S Sensitive Categories	C2S Sensitive Categories	C2S Sensitive Categories	none	C2S Sensitive Categories	C2S Sensitive Categories	none	No
PROMIS Parent Proxy Short Form 8 Pain Interference v1.0 Pf2pain7 Past 7 Days Child Felt Angry When in Pain Score 5 Point Scale	Mental health	nida_cde	full	none	none	partial	none	none	partial	none	C2S Sensitive Categories	C2S Sensitive Categories	C2S Sensitive Categories	C2S Sensitive Categories	C2S Sensitive Categories	none	C2S Sensitive Categories	C2S Sensitive Categories	none	No
PROMIS Parent Proxy Short Form 8 Pain Interference v1.0 Pf3pain4 Past 7 Days Child Had Trouble Having Fun When in Pain Score 5 Point Scale	Mental health	nida_cde	full	none	none	partial	none	none	partial	none	C2S Sensitive Categories	C2S Sensitive Categories	C2S Sensitive Categories	C2S Sensitive Categories	C2S Sensitive Categories	none	C2S Sensitive Categories	C2S Sensitive Categories	none	No
PROMIS Parent Proxy Short Form 8 Pain Interference v1.0 Pf4pain6 Past 7 Days Child Had Trouble Staying Standing When in Pain Score 5 Point Scale	Mental health	nida_cde	full	none	none	partial	none	none	partial	none	C2S Sensitive Categories	C2S Sensitive Categories	C2S Sensitive Categories	C2S Sensitive Categories	C2S Sensitive Categories	none	C2S Sensitive Categories	C2S Sensitive Categories	none	No
PROMIS Pediatric Short Form 8a Pain Interference v1.0 1698bR1 Past 7 Days Felt Angry When in Pain Score 5 Point Scale	Mental health	nida_cde	full	none	none	partial	none	none	partial	none	C2S Sensitive Categories	C2S Sensitive Categories	C2S Sensitive Categories	C2S Sensitive Categories	C2S Sensitive Categories	none	C2S Sensitive Categories	C2S Sensitive Categories	none	No
PROMIS Pediatric Short Form 8a Pain Interference v1.0 1703R1 Past 7 Days Hard to Have Fun When in Pain Score 5 Point Scale	Mental health	nida_cde	full	none	none	partial	none	none	partial	none	C2S Sensitive Categories	C2S Sensitive Categories	C2S Sensitive Categories	C2S Sensitive Categories	C2S Sensitive Categories	none	C2S Sensitive Categories	C2S Sensitive Categories	none	No
PROMIS Pediatric Short Form 8a Pain Interference v1.0 2035R1 Past 7 Days Trouble Doing Schoolwork When in Pain Score 5 Point Scale	Mental health	nida_cde	full	none	none	partial	none	none	partial	none	C2S Sensitive Categories	C2S Sensitive Categories	C2S Sensitive Categories	C2S Sensitive Categories	C2S Sensitive Categories	none	C2S Sensitive Categories	C2S Sensitive Categories	none	No
PROMIS Pediatric Short Form 8a Pain Interference v1.0 2045R1 Past 7 Days Hard to Run When in Pain Score 5 Point Scale	Mental health	nida_cde	full	none	none	partial	none	none	partial	none	C2S Sensitive Categories	C2S Sensitive Categories	C2S Sensitive Categories	C2S Sensitive Categories	C2S Sensitive Categories	none	C2S Sensitive Categories	C2S Sensitive Categories	none	No
PROMIS Pediatric Short Form 8a Pain Interference v1.0 2049R1 Past 7 Days Hard to Walk One Block When in Pain Score 5 Point Scale	Mental health	nida_cde	full	none	none	partial	none	none	partial	none	C2S Sensitive Categories	C2S Sensitive Categories	C2S Sensitive Categories	C2S Sensitive Categories	C2S Sensitive Categories	none	C2S Sensitive Categories	C2S Sensitive Categories	none	No
PROMIS Pediatric Short Form 8a Pain Interference v1.0 2180R1 Past 7 Days Hard to Stay Standing When in Pain Score 5 Point Scale	Mental health	nida_cde	full	none	none	partial	none	none	partial	none	C2S Sensitive Categories	C2S Sensitive Categories	C2S Sensitive Categories	C2S Sensitive Categories	C2S Sensitive Categories	none	C2S Sensitive Categories	C2S Sensitive Categories	none	No
PROMIS Pediatric Short Form 8a Pain Interference v1.0 3793R1 Past 7 Days Trouble Sleeping When in Pain Score 5 Point Scale	Mental health	nida_cde	full	none	none	partial	none	none	partial	none	C2S Sensitive Categories	C2S Sensitive Categories	C2S Sensitive Categories	C2S Sensitive Categories	C2S Sensitive Categories	none	C2S Sensitive Categories	C2S Sensitive Categories	none	No
PROMIS Pediatric Short Form 8a Pain Interference v1.0 9004 Past 7 Days Hard to Pay Attention When in Pain Score 5 Point Scale	Mental health	nida_cde	full	none	none	partial	none	none	partial	none	C2S Sensitive Categories	C2S Sensitive Categories	C2S Sensitive Categories	C2S Sensitive Categories	C2S Sensitive Categories	none	C2S Sensitive Categories	C2S Sensitive Categories	none	No
PROMIS Short Form 3a Pain Intensity v1.0 PAINQU21 Level of Current Pain Score 5 Point Scale	Mental health	nida_cde	full	none	none	partial	none	none	partial	none	C2S Sensitive Categories	C2S Sensitive Categories	C2S Sensitive Categories	C2S Sensitive Categories	C2S Sensitive Categories	none	C2S Sensitive Categories	C2S Sensitive Categories	none	No
PROMIS Short Form 3a Pain Intensity v1.0 PAINQU6 Past 7 Days Intensity of Pain at its Worst Score 5 Point Scale	Mental health	nida_cde	full	none	none	partial	none	none	partial	none	C2S Sensitive Categories	C2S Sensitive Categories	C2S Sensitive Categories	C2S Sensitive Categories	C2S Sensitive Categories	none	C2S Sensitive Categories	C2S Sensitive Categories	none	No
PROMIS Short Form 3a Pain Intensity v1.0 PAINQU8 Past 7 Days Intensity of Average Pain Score 5 Point Scale	Mental health	nida_cde	full	none	none	partial	none	none	partial	none	C2S Sensitive Categories	C2S Sensitive Categories	C2S Sensitive Categories	C2S Sensitive Categories	C2S Sensitive Categories	none	C2S Sensitive Categories	C2S Sensitive Categories	none	No
Antibody HIV Test Status	HIV	nida_cde	full	none	none	none	none	none	partial	none	C2S Sensitive Categories	HIV	HIV	HIV	HIV tests	none	C2S Sensitive Categories	C2S Sensitive Categories	none	No
Antibody Human Immunodeficiency Virus Test Indicator	HIV	nida_cde	full	none	none	none	none	none	partial	none	C2S Sensitive Categories	HIV	HIV	HIV	HIV tests	none	C2S Sensitive Categories	C2S Sensitive Categories	none	No
Antibody Human Immunodeficiency Virus Test Self-Report Status	HIV	nida_cde	full	none	none	none	none	none	partial	none	C2S Sensitive Categories	HIV	HIV	HIV	HIV tests	none	C2S Sensitive Categories	C2S Sensitive Categories	none	No
Human Immunodeficiency Virus Most Recent Test Date	HIV	nida_cde	full	none	none	none	none	none	partial	none	C2S Sensitive Categories	HIV	HIV	HIV	HIV tests	none	C2S Sensitive Categories	C2S Sensitive Categories	none	No
Human Immunodeficiency Virus Most Recent Test Interval	HIV	nida_cde	full	none	none	none	none	none	partial	none	C2S Sensitive Categories	HIV	HIV	HIV	HIV tests	none	C2S Sensitive Categories	C2S Sensitive Categories	none	No
Human Immunodeficiency Virus Not Tested Reason Code	HIV	nida_cde	full	none	none	none	none	none	partial	none	C2S Sensitive Categories	HIV	HIV	HIV	HIV tests	none	C2S Sensitive Categories	C2S Sensitive Categories	none	No
Person Self-Report Human Immunodeficiency Virus Testing Assessment Description Text	HIV	nida_cde	full	none	none	none	none	none	partial	none	C2S Sensitive Categories	HIV	HIV	HIV	HIV tests	none	C2S Sensitive Categories	C2S Sensitive Categories	none	No
Substance use disorders: percentage of patients aged 18 years and older with a diagnosis of current opioid addiction who were counseled regarding psychosocial AND pharmacologic treatment options for opioid addiction within the 12 month reporting period.	SUD - opioid specific	NQMC	partial	full	partial	partial	none	partial	partial	partial	none	none	none	none	none	none	none	none	none	Yes
Cancer - pain: percentage of patients with cancer&pain&started on a long-acting opioid formulation for whom a short-acting opioid formulation for breakthrough pain was also provided.	Pain	NQMC	none	full	none	partial	none	none	partial	partial	none	none	none	none	none	none	none	none	none	No
Cancer - pain: percentage of patients with cancer pain started on chronic opioid treatment who were offered either a prescription or nonprescription bowel regimen within 24 hours or had documented contraindication to a bowel regimen.	Pain	NQMC	none	full	none	partial	none	none	partial	partial	none	none	none	none	none	none	none	none	none	No
Adult acute and subacute low back pain: percentage of patients with low back pain diagnosis who are prescribed opioids.	Pain	NQMC	none	full	none	partial	none	none	partial	partial	none	none	none	none	none	none	none	none	none	No
Diagnosis and treatment of headache: percentage of patients with migraine headache with a prescription for opiates or barbiturates for the treatment of migraine.	Pain	NQMC	none	full	none	partial	none	none	partial	partial	none	none	none	none	none	none	none	none	none	No
Assessment and management of chronic pain: percentage of patients diagnosed with chronic pain with functional outcome goals documented in the medical record.	Pain	NQMC	none	full	none	partial	none	none	partial	partial	none	none	none	none	none	none	none	none	none	No
Assessment and management of chronic pain: percentage of patients diagnosed with chronic pain with referral to physical rehabilitation and/or behavioral management therapy.	Pain	NQMC	none	full	none	partial	none	none	partial	partial	none	none	none	none	none	none	none	none	none	No
Assessment and management of chronic pain: percentage of patients with chronic pain diagnosis with documentation of a pain assessment completed at initial visit using a standardized tool that addresses pain intensity, location, pattern, mechanism of pain, current functional status and follow-up plan.	Pain	NQMC	none	full	none	partial	none	none	partial	partial	none	none	none	none	none	none	none	none	none	No
Assessment and management of chronic pain: percentage of patients diagnosed with chronic pain with documentation of receiving education regarding their diagnosis of chronic pain, medications, importance of physical activity and/or any interventional procedures in the medical record.	Pain	NQMC	none	full	none	partial	none	none	partial	partial	none	none	none	none	none	none	none	none	none	No
Assessment and management of chronic pain: percentage of patients diagnosed with chronic pain with documentation of reassessment of pain at follow-up visits using a standardized tool that addresses pain intensity, location, pattern and current functional status.	Pain	NQMC	none	full	none	partial	none	none	partial	partial	none	none	none	none	none	none	none	none	none	No
Assessment and management of chronic pain: percentage of patients diagnosed with chronic pain with documentation of screening for major depression and chemical dependency.	Pain	NQMC	none	full	none	partial	none	none	partial	partial	none	none	none	none	none	none	none	none	none	No
Assessment and management of chronic pain: percentage of patients diagnosed with chronic pain who have documentation of a plan of care that addresses personal goals, sleep, physical activity, stress management and pain reduction in the medical record and identifies potential barriers to patient follow-up on plan of care.	Pain	NQMC	none	full	none	partial	none	none	partial	partial	none	none	none	none	none	none	none	none	none	No
Assessment and management of chronic pain: percentage of chronic pain patients who are referred to diagnostic and/or therapeutic procedures if the goals for pain control or functional status have not been met.	Pain	NQMC	none	full	none	partial	none	none	partial	partial	none	none	none	none	none	none	none	none	none	No
Assessment and management of chronic pain: percentage of patients diagnosed with chronic pain who have not met pain control or functional status goals who are referred to pain specialist or interdisciplinary pain team.	Pain	NQMC	none	full	none	partial	none	none	partial	partial	none	none	none	none	none	none	none	none	none	No
Assessment and management of chronic pain: percentage of patients diagnosed with chronic pain with a diagnosis of neuropathic pain who are prescribed a sedative analgesic OR anticonvulsant prior to use of opioids.	Pain	NQMC	none	full	none	partial	none	none	partial	partial	none	none	none	none	none	none	none	none	none	No
Assessment and management of chronic pain: percentage of patients diagnosed with chronic pain who are receiving opioids who have documentation of the four A's assessment: 1) the degree of analgesia, 2) current opioid-related side effects, 3) current functional status and 4) existence of aberrant drug-related behaviors documented at each visit.	Pain	NQMC	none	full	none	partial	none	none	partial	partial	none	none	none	none	none	none	none	none	none	No
Assessment and management of chronic pain: percentage of patients diagnosed with chronic pain who are prescribed an opioid who have an opioid agreement form and urine toxicology screen documented in the medical record.	Pain	NQMC	none	full	none	partial	none	none	partial	partial	none	none	none	none	none	none	none	none	none	No
Assessment and management of chronic pain: percentage of patients diagnosed with chronic pain who are screened for chemical dependency before being prescribed opioid medication.	Pain	NQMC	none	full	none	partial	none	none	partial	partial	none	none	none	none	none	none	none	none	none	No
Assessment and management of chronic pain: percentage of patients diagnosed with chronic pain who are prescribed an opioid at a dose less than 100 mg per day of morphine.	Pain	NQMC	none	full	none	partial	none	none	partial	partial	none	none	none	none	none	none	none	none	none	No
Sickle cell disease (SCD): percentage of children younger than 18 years of age identified as having SCD presenting to an ED with an acute pain episode who had a pain assessment within 30 minutes following initial contact during the measurement year.	Pain	NQMC	none	full	none	partial	none	none	partial	partial	none	none	none	none	none	none	none	none	none	No
Sickle cell disease (SCD): percentage of children younger than 18 years of age identified as having SCD presenting to an ED with severe pain who had a parenteral analgesic within 60 minutes following initial contact during the measurement year.	Pain	NQMC	none	full	none	partial	none	none	partial	partial	none	none	none	none	none	none	none	none	none	No
Sickle cell disease (SCD): percentage of children younger than 18 years of age identified as having SCD presenting to an ED with severe pain who had a pain assessment within 30 minutes following analgesic administration during the measurement year.	Pain	NQMC	none	full	none	partial	none	none	partial	partial	none	none	none	none	none	none	none	none	none	No
Sickle cell disease (SCD): percentage of children younger than 18 years of age identified as having SCD who received anticipatory guidance regarding the prevention and/or management of pain as part of outpatient care during the measurement year.	Pain	NQMC	none	full	none	partial	none	none	partial	partial	none	none	none	none	none	none	none	none	none	No
Pain management: percentage of patients with documented medication regimen with evidence of titration/adjustment in accordance with World Health Organization (WHO) step ladder.	Pain	NQMC	none	full	none	partial	none	none	partial	partial	none	none	none	none	none	none	none	none	none	No
Pain management: percentage of patients on opioid medications receiving an appropriate constipation prevention regime.	Pain	NQMC	none	full	none	partial	none	none	partial	partial	none	none	none	none	none	none	none	none	none	No
Pain management: percentage of patients with severe opioid-related constipation or fecal impaction.	Pain	NQMC	none	full	none	partial	none	none	partial	partial	none	none	none	none	none	none	none	none	none	No
Amyotrophic lateral sclerosis (ALS): percentage of patients diagnosed with ALS who were offered at least once annually assistance in planning for end of life issues.	End_of_Life	NQMC	none	full	none	none	none	none	partial	partial	none	none	none	none	none	none	none	none	none	No
Use of opioids from multiple providers or at high dosage in persons without cancer: the proportion of individuals without cancer receiving prescriptions for opioids with a daily dosage greater than 120 mg morphine equivalent dose (MED) for 90 consecutive days or longer.	SUD - opioid specific	NQMC	none	full	none	partial	partial	partial	partial	partial	none	none	none	none	none	none	none	none	none	No
Use of opioids from multiple providers or at high dosage in persons without cancer: the proportion of individuals without cancer receiving prescriptions for opioids from four (4) or more prescribers AND four (4) or more pharmacies.	SUD - opioid specific	NQMC	none	full	none	partial	partial	partial	partial	partial	none	none	none	none	none	none	none	none	none	No
Use of opioids from multiple providers or at high dosage in persons without cancer: the proportion of individuals without cancer receiving prescriptions for opioids with a daily dosage greater than 120 mg morphine equivalent dose (MED) for 90 consecutive days or longer AND who received opioid prescriptions from four (4) or more prescribers AND four (4) or more pharmacies.	SUD - opioid specific	NQMC	none	full	none	partial	partial	partial	partial	partial	none	none	none	none	none	none	none	none	none	No
Perioperative care: percentage of patients, aged 18 years and older, who undergo a procedure under an inhalational general anesthetic, AND who have three or more risk factors for postoperative nausea and vomiting (PONV), who receive combination therapy consisting of at least two prophylactic pharmacologic anti-emetic agents of different classes preoperatively or intraoperatively.	Other	NQMC	none	full	none	partial	partial	none	partial	partial	none	none	none	none	none	none	none	none	none	No
Short-stay nursing home care: percent of residents who self-report moderate to severe pain.	Pain	NQMC	none	full	none	none	none	none	partial	partial	none	none	none	none	none	none	none	none	none	No
Long-stay nursing home care: percent of residents who self-report moderate to severe pain.	Pain	NQMC	none	full	none	none	none	none	partial	partial	none	none	none	none	none	none	none	none	none	No
Palliative and end-of-life care: percentage of patients who screened positive for dyspnea who received treatment within 24 hours of screening.	Pain	NQMC	none	full	none	none	none	none	partial	partial	none	none	none	none	none	none	none	none	none	No
Palliative and end-of-life care: percentage of hospice or palliative care patients who were screened for dyspnea during the hospice admission evaluation/palliative care initial encounter.	End_of_Life	NQMC	none	full	none	none	none	none	partial	partial	none	none	none	none	none	none	none	none	none	No
Type(s) treatment for shortness of breath	Medication, Order	DEL	none	none	full	none	none	none	none	none	none	Dyspnea	Dyspnea	Dyspnea	none	none	none	none	none	No
Medication received: days: opioid	Mediication_Opioid	DEL	partial	partial	full	partial	partial	partial	partial	partial	C2S Opioids	C2S Opioids	C2S Opioids	C2S Opioids	C2S Opioids	none	C2S Opioids	C2S Sensitive Categories	none	Yes
Scheduled opioid	Mediication_Opioid	DEL	partial	partial	full	partial	partial	partial	partial	partial	C2S Opioids	C2S Opioids	C2S Opioids	C2S Opioids	C2S Opioids	none	C2S Opioids	C2S Sensitive Categories	none	Yes
Was scheduled opioid initiated or continued	Mediication_Opioid	DEL	partial	partial	full	partial	partial	partial	partial	partial	C2S Opioids	C2S Opioids	C2S Opioids	C2S Opioids	C2S Opioids	none	C2S Opioids	C2S Sensitive Categories	none	Yes
Date scheduled opioid initiated or continued	Mediication_Opioid	DEL	partial	partial	full	partial	partial	partial	partial	partial	C2S Opioids	C2S Opioids	C2S Opioids	C2S Opioids	C2S Opioids	none	C2S Opioids	C2S Sensitive Categories	none	Yes
PRN opioid	Mediication_Opioid	DEL	partial	partial	full	partial	partial	partial	partial	partial	C2S Opioids	C2S Opioids	C2S Opioids	C2S Opioids	C2S Opioids	none	C2S Opioids	C2S Sensitive Categories	none	Yes
Was PRN opioid initiated or continued	Mediication_Opioid	DEL	partial	partial	full	partial	partial	partial	partial	partial	C2S Opioids	C2S Opioids	C2S Opioids	C2S Opioids	C2S Opioids	none	C2S Opioids	C2S Sensitive Categories	none	Yes
Date PRN opioid initiated or continued	Mediication_Opioid	DEL	partial	partial	full	partial	partial	partial	partial	partial	C2S Opioids	C2S Opioids	C2S Opioids	C2S Opioids	C2S Opioids	none	C2S Opioids	C2S Sensitive Categories	none	Yes
Bowel regimen		DEL	none	none	full	partial	partial	partial	none	none	C2S Sensitive Categories	C2S Sensitive Categories	C2S Sensitive Categories	C2S Sensitive Categories	C2S Sensitive Categories	none	C2S Sensitive Categories	C2S Sensitive Categories	none	No
Clinical Opiate Withdrawal Scale (COWS)	SUD - opioid specific	ADAI	partial	partial	partial	full	partial	partial	none	partial	C2S Opioids	C2S Opioids	C2S Opioids	C2S Opioids	C2S Opioids	none	C2S Opioids	C2S Sensitive Categories	none	Yes
Addiction Behaviors Checklist (ABC)	SUD - opioid specific	ADAI	partial	partial	partial	full	partial	partial	none	partial	C2S Opioids	C2S Opioids	C2S Opioids	C2S Opioids	C2S Opioids	none	C2S Opioids	C2S Sensitive Categories	none	Yes
Brief Risk Interview (BRI)	SUD - opioid specific	ADAI	partial	partial	partial	full	partial	partial	none	partial	C2S Opioids	C2S Opioids	C2S Opioids	C2S Opioids	C2S Opioids	none	C2S Opioids	C2S Sensitive Categories	none	Yes
MOTHER NAS Scale (MNS)	SUD - opioid specific	ADAI	partial	partial	partial	full	partial	partial	none	partial	C2S Opioids	C2S Opioids	C2S Opioids	C2S Opioids	C2S Opioids	none	C2S Opioids	C2S Sensitive Categories	none	Yes
Objective Opiate Withdrawal Scale (OOWS)	SUD - opioid specific	ADAI	partial	partial	partial	full	partial	partial	none	partial	C2S Opioids	C2S Opioids	C2S Opioids	C2S Opioids	C2S Opioids	none	C2S Opioids	C2S Sensitive Categories	none	Yes
Opioid Risk Tool (ORT)	SUD - opioid specific	ADAI	partial	partial	partial	full	partial	partial	none	partial	C2S Opioids	C2S Opioids	C2S Opioids	C2S Opioids	C2S Opioids	none	C2S Opioids	C2S Sensitive Categories	none	Yes
Prescription Drug Use Questionnaire (PDUQ)	SUD - opioid specific	ADAI	partial	partial	partial	full	partial	partial	none	partial	C2S Opioids	C2S Opioids	C2S Opioids	C2S Opioids	C2S Opioids	none	C2S Opioids	C2S Sensitive Categories	none	Yes
Prescription Opioid Misuse Index (POMI)	SUD - opioid specific	ADAI	partial	partial	partial	full	partial	partial	none	partial	C2S Opioids	C2S Opioids	C2S Opioids	C2S Opioids	C2S Opioids	none	C2S Opioids	C2S Sensitive Categories	none	Yes
Texas Christian University Treatment Motivation Assessment (TCU-TMA, TCU MOTFORM)	SUD - opioid specific	ADAI	partial	partial	partial	full	partial	partial	none	partial	C2S Opioids	C2S Opioids	C2S Opioids	C2S Opioids	C2S Opioids	none	C2S Opioids	C2S Sensitive Categories	none	Yes
Adjective Rating Scale for Withdrawal (ARSW)	SUD - opioid specific	ADAI	partial	partial	partial	full	partial	partial	none	partial	C2S Opioids	C2S Opioids	C2S Opioids	C2S Opioids	C2S Opioids	none	C2S Opioids	C2S Sensitive Categories	none	Yes
Brief Opioid Overdose Knowledge (BOOK)	SUD - opioid specific	ADAI	partial	partial	partial	full	partial	partial	none	partial	C2S Opioids	C2S Opioids	C2S Opioids	C2S Opioids	C2S Opioids	none	C2S Opioids	C2S Sensitive Categories	none	Yes
Current Opioid Misuse Measure (COMM)	SUD - opioid specific	ADAI	partial	partial	partial	full	partial	partial	none	partial	C2S Opioids	C2S Opioids	C2S Opioids	C2S Opioids	C2S Opioids	none	C2S Opioids	C2S Sensitive Categories	none	Yes
Heroin Craving Questionnaire (HCQ-45, HCQ-14)	SUD - opioid specific	ADAI	partial	partial	partial	full	partial	partial	none	partial	C2S Opioids	C2S Opioids	C2S Opioids	C2S Opioids	C2S Opioids	none	C2S Opioids	C2S Sensitive Categories	none	Yes
Opinions about MAT Survey (OAMAT)	SUD - opioid specific	ADAI	partial	partial	partial	full	partial	partial	none	partial	C2S Opioids	C2S Opioids	C2S Opioids	C2S Opioids	C2S Opioids	none	C2S Opioids	C2S Sensitive Categories	none	Yes
Opioid Attractiveness Scale (OAS)	SUD - opioid specific	ADAI	partial	partial	partial	full	partial	partial	none	partial	C2S Opioids	C2S Opioids	C2S Opioids	C2S Opioids	C2S Opioids	none	C2S Opioids	C2S Sensitive Categories	none	Yes
Opioid Craving Scale (OCS)	SUD - opioid specific	ADAI	partial	partial	partial	full	partial	partial	none	partial	C2S Opioids	C2S Opioids	C2S Opioids	C2S Opioids	C2S Opioids	none	C2S Opioids	C2S Sensitive Categories	none	Yes
Opioid Overdose Knowledge Scale, Opioid Overdose Attitudes Scale (OOKS, OOAS)	SUD - opioid specific	ADAI	partial	partial	partial	full	partial	partial	none	partial	C2S Opioids	C2S Opioids	C2S Opioids	C2S Opioids	C2S Opioids	none	C2S Opioids	C2S Sensitive Categories	none	Yes
Opioid-Related Behaviours In Treatment (ORBIT)	SUD - opioid specific	ADAI	partial	partial	partial	full	partial	partial	none	partial	C2S Opioids	C2S Opioids	C2S Opioids	C2S Opioids	C2S Opioids	none	C2S Opioids	C2S Sensitive Categories	none	Yes
Pain Medication Questionnaire (PMQ)	SUD - opioid specific	ADAI	partial	partial	none	full	none	partial	partial	partial	C2S Opioids	C2S Opioids	C2S Opioids	C2S Opioids	C2S Opioids	none	C2S Opioids	C2S Sensitive Categories	none	Yes
Prescribed Opioids Difficulties Scale (PODS)	SUD - opioid specific	ADAI	partial	partial	partial	full	partial	partial	none	partial	C2S Opioids	C2S Opioids	C2S Opioids	C2S Opioids	C2S Opioids	none	C2S Opioids	C2S Sensitive Categories	none	Yes
Prescription Opioid Therapy Questionnaire (POTQ)	SUD - opioid specific	ADAI	partial	partial	partial	full	partial	partial	none	partial	C2S Opioids	C2S Opioids	C2S Opioids	C2S Opioids	C2S Opioids	none	C2S Opioids	C2S Sensitive Categories	none	Yes
Screener and Opioid Assessment for Patients with Pain (SOAPP)	SUD - opioid specific	ADAI	partial	partial	partial	full	partial	partial	none	partial	C2S Opioids	C2S Opioids	C2S Opioids	C2S Opioids	C2S Opioids	none	C2S Opioids	C2S Sensitive Categories	none	Yes
Screener and Opioid Assessment for Patients with Pain-Revised (SOAPP-R)	SUD - opioid specific	ADAI	partial	partial	partial	full	partial	partial	none	partial	C2S Opioids	C2S Opioids	C2S Opioids	C2S Opioids	C2S Opioids	none	C2S Opioids	C2S Sensitive Categories	none	Yes
Single Dose Opiate Questionnaire (SDQ, Fraser Scale)	SUD - opioid specific	ADAI	partial	partial	partial	full	partial	partial	none	partial	C2S Opioids	C2S Opioids	C2S Opioids	C2S Opioids	C2S Opioids	none	C2S Opioids	C2S Sensitive Categories	none	Yes
Clinical Institute Narcotic Assessment Scale for Withdrawal Symptoms (CINA)	SUD - opioid specific	ADAI	partial	partial	none	full	partial	partial	none	partial	BH Assessment for alcohol and other drugs	Substance Abuse	Substance Abuse	Substance Abuse	C2S Sensitive Categories	none	C2S Sensitive Categories	C2S Sensitive Categories	none	No
Addiction Brief Risk Scale Assessment (BRSA-A)	SUD - nonspecific	ADAI	partial	partial	none	full	partial	partial	none	partial	BH Assessment for alcohol and other drugs	Substance Abuse	Substance Abuse	Substance Abuse	C2S Sensitive Categories	none	C2S Sensitive Categories	C2S Sensitive Categories	none	No
Brief Treatment Outcome Measure (BTOM)	SUD - nonspecific	ADAI	partial	partial	none	full	partial	partial	none	partial	BH Assessment for alcohol and other drugs	Substance Abuse	Substance Abuse	Substance Abuse	C2S Sensitive Categories	none	C2S Sensitive Categories	C2S Sensitive Categories	none	No
Composite International Diagnostic Interview (CIDI, WHM-CIDI)	Mental health	ADAI	partial	partial	none	full	partial	partial	none	partial	BH Assessment for alcohol and other drugs	Substance Abuse	Substance Abuse	Substance Abuse	C2S Sensitive Categories	none	C2S Sensitive Categories	C2S Sensitive Categories	none	No
Kentucky Treatment Outcome Study Assessment (KTOS Assessment)	SUD - nonspecific	ADAI	partial	partial	none	full	partial	partial	none	partial	BH Assessment for alcohol and other drugs	Substance Abuse	Substance Abuse	Substance Abuse	C2S Sensitive Categories	none	C2S Sensitive Categories	C2S Sensitive Categories	none	No
Structured Interview for DSM-IV Personality (SIDP-IV)	Mental health	ADAI	partial	partial	none	full	partial	partial	none	partial	BH Assessment for alcohol and other drugs	Substance Abuse	Substance Abuse	Substance Abuse	C2S Sensitive Categories	none	C2S Sensitive Categories	C2S Sensitive Categories	none	No
Belongingness to a Drug Culture Questionnaire (BDCQ)	SUD - nonspecific	ADAI	partial	partial	none	full	partial	partial	none	partial	BH Assessment for alcohol and other drugs	Substance Abuse	Substance Abuse	Substance Abuse	C2S Sensitive Categories	none	C2S Sensitive Categories	C2S Sensitive Categories	none	No
Cigarette Purchase Task (CPT)	Tobacco use	ADAI	partial	partial	none	full	partial	partial	none	partial	BH Assessment for alcohol and other drugs	Substance Abuse	Substance Abuse	Substance Abuse	C2S Sensitive Categories	none	C2S Sensitive Categories	C2S Sensitive Categories	none	No
Cocaine Craving Scale (CCS)	SUD - nonspecific	ADAI	partial	partial	none	full	partial	partial	none	partial	BH Assessment for alcohol and other drugs	Substance Abuse	Substance Abuse	Substance Abuse	C2S Sensitive Categories	none	C2S Sensitive Categories	C2S Sensitive Categories	none	No
Satisfaction With Life Scale (SWLS)	Quality of Life	ADAI	partial	partial	none	full	partial	partial	none	partial	BH Assessment for alcohol and other drugs	Substance Abuse	Substance Abuse	Substance Abuse	C2S Sensitive Categories	none	C2S Sensitive Categories	C2S Sensitive Categories	none	No
Semi-Structured Assessment for Drug Dependence and Alcoholism (SSADDA)	Alcohol use	ADAI	partial	partial	none	full	partial	partial	none	partial	BH Assessment for alcohol and other drugs	Substance Abuse	Substance Abuse	Substance Abuse	C2S Sensitive Categories	none	C2S Sensitive Categories	C2S Sensitive Categories	none	No
Temporal Experience of Pleasure Scale (TEPS)	Quality of Life	ADAI	partial	partial	none	full	partial	partial	none	partial	BH Assessment for alcohol and other drugs	Substance Abuse	Substance Abuse	Substance Abuse	C2S Sensitive Categories	none	C2S Sensitive Categories	C2S Sensitive Categories	none	No
Conditioned Place Preference Test equipment compartment Illumination level value	Other	NIHCDE	partial	none	none	partial	full	none	none	none	none	none	none	none	none	none	none	none	none	No
Pain past treatment oral topical medication type	Medication_Other	NIHCDE	partial	partial	none	partial	full	none	partial	partial	none	none	none	none	none	none	none	none	none	No
Pain past treatment oral topical medication other text	Medication_Other	NIHCDE	partial	partial	none	partial	full	none	partial	partial	none	none	none	none	none	none	none	none	none	No
Antiemetic Agent Preoperative Intravenous Administration Name	Medication_Other	NIHCDE	partial	none	none	partial	full	none	none	partial	none	none	none	none	none	none	none	none	none	No
Anesthetic Agent Intravenous Administration Name	Medication_Other	NIHCDE	partial	none	none	partial	full	partial	none	partial	none	none	none	none	none	none	none	none	none	No
Substance Abuse Illicit Substance Opioid Personal Medical History Frequency	SUD - opioid specific	NIHCDE	partial	none	none	partial	full	partial	none	partial	BH Assessment for alcohol and other drugs	Substance Abuse	Substance Abuse	Substance Abuse	C2S Sensitive Categories	none	C2S Sensitive Categories	C2S Sensitive Categories	none	Yes
Alcohol Smoking and Substance Use Involvement Screening Test (ASSIST) - Total I score	SUD - nonspecific	NIHCDE	partial	none	none	partial	full	partial	none	partial	BH Assessment for alcohol and other drugs	Substance Abuse	Substance Abuse	Substance Abuse	C2S Sensitive Categories	none	C2S Sensitive Categories	C2S Sensitive Categories	none	Yes
Opioid Agent Intravenous Administration Indicator	SUD - opioid specific	NIHCDE	partial	partial	partial	partial	full	partial	none	partial	BH Assessment for alcohol and other drugs	Substance Abuse	Substance Abuse	Substance Abuse	C2S Sensitive Categories	none	C2S Sensitive Categories	C2S Sensitive Categories	none	Yes
Opioid Agent Intravenous Administration Intravenous Name	SUD - opioid specific	NIHCDE	partial	partial	partial	partial	full	partial	none	partial	BH Assessment for alcohol and other drugs	Substance Abuse	Substance Abuse	Substance Abuse	C2S Sensitive Categories	none	C2S Sensitive Categories	C2S Sensitive Categories	none	Yes
Opioid Agent Intravenous Administration Other Specify	SUD - opioid specific	NIHCDE	partial	partial	partial	partial	full	partial	none	partial	BH Assessment for alcohol and other drugs	Substance Abuse	Substance Abuse	Substance Abuse	C2S Sensitive Categories	none	C2S Sensitive Categories	C2S Sensitive Categories	none	Yes
Timeline Followback Method Illicit Substance Opioid Methadone Assessment Yes No Indicator	SUD - opioid specific	NIHCDE	partial	partial	partial	partial	full	partial	partial	partial	BH Assessment for alcohol and other drugs	Substance Abuse	Substance Abuse	Substance Abuse	C2S Sensitive Categories	none	C2S Sensitive Categories	C2S Sensitive Categories	none	Yes
Alcohol Smoking and Substance Use Involvement Screening Test (ASSIST) - Opioid concern indicator	SUD - nonspecific	NIHCDE	partial	none	none	partial	full	partial	partial	partial	BH Assessment for alcohol and other drugs	Substance Abuse	Substance Abuse	Substance Abuse	C2S Sensitive Categories	none	C2S Sensitive Categories	C2S Sensitive Categories	none	Yes
Alcohol Smoking and Substance Use Involvement Screening Test (ASSIST) - Opioid use indicator	SUD - nonspecific	NIHCDE	partial	none	none	partial	full	partial	partial	partial	BH Assessment for alcohol and other drugs	Substance Abuse	Substance Abuse	Substance Abuse	C2S Sensitive Categories	none	C2S Sensitive Categories	C2S Sensitive Categories	none	Yes
Alcohol Smoking and Substance Use Involvement Screening Test (ASSIST) - Desire opioid frequency	SUD - nonspecific	NIHCDE	partial	none	none	partial	full	partial	partial	partial	BH Assessment for alcohol and other drugs	Substance Abuse	Substance Abuse	Substance Abuse	C2S Sensitive Categories	none	C2S Sensitive Categories	C2S Sensitive Categories	none	Yes
Alcohol Smoking and Substance Use Involvement Screening Test (ASSIST) - Opioid problem frequency	SUD - nonspecific	NIHCDE	partial	none	none	partial	full	partial	partial	partial	BH Assessment for alcohol and other drugs	Substance Abuse	Substance Abuse	Substance Abuse	C2S Sensitive Categories	none	C2S Sensitive Categories	C2S Sensitive Categories	none	Yes
Alcohol Smoking and Substance Use Involvement Screening Test (ASSIST) - Opioid fail frequency	SUD - nonspecific	NIHCDE	partial	none	none	partial	full	partial	partial	partial	BH Assessment for alcohol and other drugs	Substance Abuse	Substance Abuse	Substance Abuse	C2S Sensitive Categories	none	C2S Sensitive Categories	C2S Sensitive Categories	none	Yes
Alcohol Smoking and Substance Use Involvement Screening Test (ASSIST) - Opioid use frequency	SUD - nonspecific	NIHCDE	partial	none	none	partial	full	partial	partial	partial	BH Assessment for alcohol and other drugs	Substance Abuse	Substance Abuse	Substance Abuse	C2S Sensitive Categories	none	C2S Sensitive Categories	C2S Sensitive Categories	none	Yes
Alcohol Smoking and Substance Use Involvement Screening Test (ASSIST) - Opioid fail control indicator	SUD - nonspecific	NIHCDE	partial	none	none	partial	full	partial	partial	partial	BH Assessment for alcohol and other drugs	Substance Abuse	Substance Abuse	Substance Abuse	C2S Sensitive Categories	none	C2S Sensitive Categories	C2S Sensitive Categories	none	Yes
Opiate Agent Preoperative Intravenous Administration Name	Medication_Opioid	NIHCDE	partial	partial	none	partial	full	partial	none	partial	none	none	none	none	none	none	none	none	none	Yes
Acute Subjective Response to Substances - Current - Specific - Drugs	SUD - nonspecific	NHGRI	partial	partial	partial	partial	partial	full	partial	partial	BH Assessment for alcohol and other drugs	Substance Abuse	Substance Abuse	Substance Abuse	C2S Sensitive Categories	none	C2S Sensitive Categories	C2S Sensitive Categories	none	No
Active Subjective Response to Substances - Current - General	SUD - nonspecific	NHGRI	partial	partial	partial	partial	partial	full	partial	partial	BH Assessment for alcohol and other drugs	Substance Abuse	Substance Abuse	Substance Abuse	C2S Sensitive Categories	none	C2S Sensitive Categories	C2S Sensitive Categories	none	No

## Sheet: VSAC Match Summary
Below is a summary list of how all NIDA CDEs and additional opioid-related data elements from other libraries map to VSAC data elements.
VSAC
	N=74	CPT			ICD 10			ICD9			SNOMEDCT			LOINC			NDFRT (2)			RXNORM			HCPCS			CDCREC
SUD - opioid specific	27	1			4			3			9			3			0			8			0			0
SUD - nonspecific	16	1			7			6			8			1			0			1			1			0
Other	31	0			9			4			15			1			2			7			0			0
Total	74	2			20			13			32			5			2			16			1			0
NIDA CDEs
	N=204	CPT			ICD 10			ICD9			SNOMEDCT			LOINC			NDFRT			RXNORM			HCPCS			CDCREC			TOTAL
		Exact	Partial	None	Exact	Partial	None	Exact	Partial	None	Exact	Partial	None	Exact	Partial	None	Exact	Partial	None	Exact	Partial	None	Exact	Partial	None	Exact	Partial	None	Exact	Partial	None
SUD - opioid specific	11	0	11	0	0	11	0	0	11	0	0	11	0	0	11	0	0	0	11	0	0	11	0	11	0	0	0	11	0	66	33
SUD - nonspecific	61	0	60	1	0	60	1	0	60	1	0	60	1	0	60	1	0	0	61	0	60	1	0	60	1	0	0	61	0	420	129
Demographics	21	0	1	20	1	0	20	1	0	20	0	9	12	2	1	18	0	0	21	0	0	21	0	0	21	2	4	15	6	15	168
Alcohol use	29	0	29	0	0	29	0	0	29	0	0	29	0	0	29	0	0	0	29	0	29	0	0	29	0	0	0	29	0	203	58
Tobacco use	30	0	30	0	0	30	0	0	30	0	0	30	0	3	27	0	0	0	30	0	30	0	0	30	0	0	0	30	3	207	60
Mental health	45	0	45	0	0	45	0	0	45	0	0	45	0	0	45	0	0	0	45	0	45	0	0	45	0	0	0	45	0	315	90
HIV	7	0	7	0	0	7	0	0	7	0	0	7	0	0	7	0	0	0	7	0	7	0	0	7	0	0	0	7	0	49	14
Total	204	0	183	21	1	182	21	1	182	21	0	191	13	5	180	19	0	0	204	0	171	33	0	182	22	2	4	198	9	1275	552
CMS DEL
	N=9	CPT			ICD 10			ICD9			SNOMEDCT			LOINC			NDFRT			RXNORM			HCPCS			CDCREC			TOTAL
		Exact	Partial	None	Exact	Partial	None	Exact	Partial	None	Exact	Partial	None	Exact	Partial	None	Exact	Partial	None	Exact	Partial	None	Exact	Partial	None	Exact	Partial	None	Exact	Partial	None
SUD - opioid specific	9	0	8	1	0	9	0	0	9	0	0	9	0	0	8	1	0	0	9	0	8	1	0	8	1	0	0	9	0	59	22
Total	9	0	8	1	0	9	0	0	9	0	0	9	0	0	8	1	0	0	9	0	8	1	0	8	1	0	0	9	0	59	22
NQMC
	N=35	CPT			ICD 10			ICD9			SNOMEDCT			LOINC			NDFRT			RXNORM			HCPCS			CDCREC			TOTAL
		Exact	Partial	None	Exact	Partial	None	Exact	Partial	None	Exact	Partial	None	Exact	Partial	None	Exact	Partial	None	Exact	Partial	None	Exact	Partial	None	Exact	Partial	None	Exact	Partial	None
SUD - opioid specific	1	0	0	1	0	0	1	0	0	1	0	0	1	0	0	1	0	0	1	0	0	1	0	0	1	0	0	1	0	0	9
Pain related	31	0	0	31	0	0	31	0	0	31	0	0	31	0	0	31	0	0	31	0	0	31	0	0	31	0	0	31	0	0	279
Prescription	3	0	0	3	0	0	3	0	0	3	0	0	3	0	0	3	0	0	3	0	0	3	0	0	3	0	0	3	0	0	27
Total	35	0	0	35	0	0	35	0	0	35	0	0	35	0	0	35	0	0	35	0	0	35	0	0	35	0	0	35	0	0	315
NIH CDEs
	N=19	CPT			ICD 10			ICD9			SNOMEDCT			LOINC			NDFRT			RXNORM			HCPCS			CDCREC			TOTAL
		Exact	Partial	None	Exact	Partial	None	Exact	Partial	None	Exact	Partial	None	Exact	Partial	None	Exact	Partial	None	Exact	Partial	None	Exact	Partial	None	Exact	Partial	None	Exact	Partial	None
SUD - opioid specific	12	0	11	1	0	11	1	0	11	1	0	11	1	0	11	1	0	0	12	0	11	1	0	11	1	0	0	12	0	77	31
SUD - nonspecific	2	0	2	0	0	2	0	0	2	0	0	2	0	0	2	0	0	0	2	0	2	0	0	2	0	0	0	2	0	14	4
Other	5	0	0	5	0	0	5	0	0	5	0	0	5	0	0	5	0	0	5	0	0	5	0	0	5	0	0	5	0	0	45
Total	19	0	13	6	0	13	6	0	13	6	0	13	6	0	13	6	0	0	19	0	13	6	0	13	6	0	0	19	0	91	80
ADAIs
	N=36	CPT			ICD 10			ICD9			SNOMEDCT			LOINC			NDFRT			RXNORM			HCPCS			CDCREC			TOTAL
		Exact	Partial	None	Exact	Partial	None	Exact	Partial	None	Exact	Partial	None	Exact	Partial	None	Exact	Partial	None	Exact	Partial	None	Exact	Partial	None	Exact	Partial	None	Exact	Partial	None
SUD - opioid specific	24	0	24	0	0	24	0	0	24	0	0	24	0	0	24	0	0	0	24	0	24	0	0	24	0	0	0	24	0	168	48
SUD - nonspecific	12	0	12	0	0	12	0	0	12	0	0	12	0	0	12	0	0	0	12	0	12	0	0	12	0	0	0	12	0	84	24
Total	36	0	36	0	0	36	0	0	36	0	0	36	0	0	36	0	0	0	36	0	36	0	0	36	0	0	0	36	0	252	72
PhenX
	N=2	CPT			ICD 10			ICD9			SNOMEDCT			LOINC			NDFRT			RXNORM			HCPCS			CDCREC			TOTAL
		Exact	Partial	None	Exact	Partial	None	Exact	Partial	None	Exact	Partial	None	Exact	Partial	None	Exact	Partial	None	Exact	Partial	None	Exact	Partial	None	Exact	Partial	None	Exact	Partial	None
SUD - nonspecific	2	0	2	0	0	2	0	0	2	0	0	2	0	0	2	0	0	0	2	0	2	0	0	2	0	0	0	2	0	14	4
Total	2	0	2	0	0	2	0	0	2	0	0	2	0	0	2	0	0	0	2	0	2	0	0	2	0	0	0	2	0	14	4

## Sheet: Table 2 Summary Data
Below is a summary table of VSAC matches, which are reported in Table 2.
Code System	VSAC Matches
	Exact		Partial		None		Total
	n	%	n	%	n	%	n
NIDA CDE	9	0.01	1275	0.694444	552	0.300654	1836
CMS DEL	0	0	59	0.728395	22	0.271605	81
NQMC	0	0	0	0	315	1	315
NIH CDE	0	0	91	0.532164	80	0.467836	171
ADAI	0	0	252	0.777778	72	0.222222	324
PhenX	0	0	14	0.777778	4	0.222222	18
Total	9	0	1691	0.61	1045	0.380692	2745
