# Supplementary material for: Assessing the readiness of digital data infrastructure for opioid use disorder research
Source: Addict Sci Clin Pract. 2020 Jul 10;15:24. doi: 10.1186/s13722-020-00198-3 (PMC7350566; doi:10.1186/s13722-020-00198-3)
Supplement: Supplementary file 2 — Additional file 2. Detailed results of literature review. [file 13722_2020_198_MOESM2_ESM.xlsx]

## Sheet: Lit Review Data Elements
Data Element(s)	Data Element Category	OUD Concept	Data Format(s)	Extraction Format (Structured vs. Unstructured)	Data Standard	Literature Review (Reference)
opioid related overdose/poisonings	Diagnosis	OUD overdoses/poisonings	Categorical	Structured and Unstructured	ICD9-10	#6, #9, #12
opioid abuse	Diagnosis/Problem List	opioid abuse	Categorical	Structured and Unstructured	ICD9-10	#7, #8, #12, #17, #22, #28, #33, #39
chronic pain	Diagnosis	Chronic Pain	Categorical	Structured and Unstructured	ICD9-10	#19
cocaine dependence	Diagnosis	Drug use	Categorical	Structured and Unstructured	ICD9-10	#22, #33
general poisioning	Diagnosis	opioid abuse	Categorical	Structured and Unstructured	ICD9-10	#25
unspecified drug poisoning	Diagnosis	opioid abuse	Categorical	Structured and Unstructured	ICD9-10	#25
unspecified drug abuse	Diagnosis	opioid abuse	Categorical	Structured and Unstructured	ICD9-10	#25
chronic medical conditions	Diagnosis	Comorbidity Index	Categorical	Structured and Unstructured	ICD9-10	#36
opioid	Medication	Aberrant Drug Related Behavior (ABDR), Prescription Opioid Dependence	Categorical	Structured and Unstructured	RxNorm	#19, #28
benzodiazepine	Medication	Aberrant Drug Related Behavior (ABDR)	Categorical	Structured	RxNorm
opioid administration prescribing timestamp	Medication	opioid use disorder	Timestamp	Structured	RxNorm	#27
opioid amount	Medication	opioid use disorder	Numerical (milliequivalents of morphine)	Structured	RxNorm	#27
age	Patient Demographics	Nonmedical opioid use; Prediction of Chronic Opioid Use	Categorical	Structured and Unstructured	SNOMED-CT	#27, #28, #36
gender	Patient Demographics	Nonmedical opioid use; Prediction of Chronic Opioid Use	Categorical	Structured and Unstructured	SNOMED-CT	#27, #28, #36
insurance type	Patient Demographics	Nonmedical opioid use; Prediction of Chronic Opioid Use	Categorical	Structured and Unstructured	SNOMED-CT	#27, #28, #36
pain score	Vitals	Chronic Pain	Numerical	Structured	SNOMED-CT	#19

## Sheet: Collasped Categories
Data Demographics
Data Element Category	OUD Concept	Data Element(s)	Data Format(s)	Data Standard	Literature Review (References)
Diagnoses/Problem List/Past Medical History/Social History	OUD overdoses/poisonings; Opioid abuse; Chronic Pain; Nonmedical opioid use; Comorbidity Index; Drug use (e.g. cocaine, opioid, tobacco)	Diagnoses (e.g. opioid use disorder, chronic pain)	Categorical	ICD9-10	#6, #8, #12, #19, #27, #28, #36
Medication	Aberrant Drug Related Behavior (ABDR), Chronic Opioid Therapy, pharmacy shopping indicator, nonmedical opioid use, Chronic Pain; Chronic Opioid Therapy	medication name, route, dose, provider	Categorical, Numerical	RxNorm	#2, #8, #19 #28, #36
Patient Demographics	Nonmedical opioid use; Prediction of Chronic Opioid Use	age, gender, insurance type,	Categorical, Numerical, Datetime	SNOMED-CT	#27, #28, #36
Vitals	Chronic Pain	pain score	Numerical	SNOMED-CT	#19

## Sheet: Lit Review Details
Title	Authors	Abstract	Published Year	Published Month	Journal	Volume	Issue	Pages	Accession Number	Doi	Ref	Study	Notes	Note	Data Elements
Aberrant Drug-Related Behaviors: Unsystematic Documentation Does Not Identify Prescription Drug Use Disorderpme_	Meltzer, E. C.; Rybin, D.; Meshesha, L. Z.; Saitz, R.; Samet, J. H.; Rubens, S. L.; Liebschutz, J. M.	OBJECTIVE: No evidence-based methods exist to identify prescription drug use disorder (PDUD) in primary care (PC) patients prescribed controlled substances. Aberrant drug-related behaviors (ADRBs) are suggested as a proxy. Our objective was to determine whether ADRBs documented in electronic medical records (EMRs) of patients prescribed opioids and benzodiazepines could serve as a proxy for ident…	2012	Nov	Pain Medicine	13	11	1436-43	23057631	https://dx.doi.org/10.1111/j.1526-4637.2012.01497.x		Meltzer 2012		No evidence-based methods exist to identify prescription drug use disorder (PDUD) in primary care (PC) patients prescribed controlled substances. Aberrant drug-related behaviors (ADRBs) are suggested as a proxy. Our objective was to determine whether ADRBs documented in electronic medical records (EMRs) of patients pre- scribed opioids and benzodiazepines could serve as a proxy for identifying PD…	Aberrant drug related behaviors - Medications manually extracted form multiple locations, including notes, orders, etc.
Alcohol and drug dependence symptom items as brief screeners for substance use disorders: Results from the Clinical Trials Network	Wu, L. T.; Blazer, D. G.; Woody, G. E.; Burchett, B.; Yang, C.; Pan, J. J.; Ling, W.	AimTo address an urgent need for screening of substance use problems in medical settings, we examined substance-specific dependence criteria as potential brief screeners for the detection of patients with a substance use disorder (SUD). MethodsThe sample included 920 opioid-dependent adults who were recruited from outpatient treatment settings at 11 programs in 10 U.S. cities and who completed in…	2012	March	Journal of Psychiatric Research	46	3	360-369	51785143	http://dx.doi.org/10.1016/j.jpsychires.2011.12.002		Wu 2012		Not EMR based, CTN questionairre at intake	N/A
An evaluation of screening tools to predict opioid misuse in the emergency department	Chalmers, C. E.; Wilson, M. P.; Mullinax, S. Z.; Brennan, J. J.	Study Objectives: Several screening tools currently exist to identify opiate misuse in patients with chronic pain complaints. However, these screens are typically used in outpatient settings, and there is little work on their usefulness in the emergency department (ED). The goal of this study was to assess the effectiveness of three screening tools for opioid misuse within the emergency departmen…	2016	October	Annals of Emergency Medicine	68 (4 Supplement 1)		S48	616477149			Chalmers 2016		Not Full text/only abstract presented at conference	N/A
An information system for treatment evaluation in substance abuse	Buhringer, G.; Mai, N.		1979		Addictive Diseases	3	4	469-79	262070			Buhringer 1979	Vermetha Polite (2018-08-09 04:19:37)(Select): Requested through ILL TN-1388304;	Checklist/Not EMR based	N/A
Assessing the accuracy of opioid overdose and poisoning codes in diagnostic information from electronic health records, claims data, and death records	Green, C. A.; Perrin, N. A.; Janoff, S. L.; Campbell, C. I.; Chilcoat, H. D.; Coplan, P. M.	PURPOSE: The purpose of this study is to assess positive predictive value (PPV), relative to medical chart review, of International Classification of Diseases (ICD)-9/10 diagnostic codes for identifying opioid overdoses and poisonings._x000D_METHODS: Data were obtained from Kaiser Permanente Northwest and Northern California. Diagnostic data from electronic health records, submitted claims, and s…	2017	May	Pharmacoepidemiology & Drug Safety	26	5	509-517	28074520	https://dx.doi.org/10.1002/pds.4157		Green 2017		We identified suspected opioid-related overdoses/ poisonings using ICD-9 codes from EHR and claims data, and ICD-10 codes from state death data. We began with ICD codes used by Dunn and colleagues35 Dunn KM, Saunders KW, Rutter CM, et al. Opioid prescriptions for chronic pain and overdose: a cohort study. Annals of Internal Medicine 2010; 152(2): 85–92.	ICD9-10 codes for OUD overdoses/poisonings
Assessment of structured EMR data's ability to predict or identify opioid abuse in patients on chronic opioid therapy	Hylan, T. R.; Von Korff, M.; Saunders, K.; Masters, E. T.; Palmer, R.; Carrell, D.; Mardekian, J.; Donevan, S.; Gross, D.	Objectives: Assess ability of structured electronic medical record (EMR) data to predict or identify a measure of Clinician Labeled Opioid Abuse (CLOA) derived from clinicians' unstructured EMR notes for patients on Chronic Opioid Therapy (COT). Methods: Study subjects included 2,752 chronic non-cancer pain patients initiating COT during 2008-10 at Group Health Cooperative (Seattle, WA) who recei…	2014	May	Value in Health	17 (3)		A223	71488737	http://dx.doi.org/10.1016/j.jval.2014.03.1306		Hylan 2014		Abstract only: CLOA was derived using Natural Language Processing (NLP) techniques based on a custom dictionary of 792 terms to identify mentions of opioid addiction, abuse, and overuse written in the clinician’s free text clinical notes in the patient’s EMR. CLOA was validated by computer-assisted manual review of NLP positive clinical EMR notes. We developed an opioid abuse risk score from stru…	Unstructured data using NLP for opioid addiction, abuse, or overuse coupled with structured data (not clear what used)
Automatable algorithms to identify nonmedical opioid use using electronic data: a systematic review	Canan, C.; Polinski, J. M.; Alexander, G. C.; Kowal, M. K.; Brennan, T. A.; Shrank, W. H.	Objective: Improved methods to identify nonmedical opioid use can help direct health care resources to individuals who need them. Automated algorithms that use large databases of electronic health care claims or records for surveillance are a potential means to achieve this goal. In this systematic review, we reviewed the utility, attempts at validation, and application of such algorithms to dete…	2017	2018-11-01	Journal of the American Medical Informatics Association	24	6	1204-1210	29016967	https://dx.doi.org/10.1093/jamia/ocx066		Canan 2017		Review article with multiple papers	See paper too many to list here
Automating opioid overdose surveillance using natural language processing	Hazlehurst, B. L.; Green, C. A.; Perrin, N. A.; DeVeaugh-Geiss, A.; Coplan, P. M.	Background: The epidemic of opioid-related overdoses demands new methods for public health surveillance. Objectives: Develop an automated method to identify and classify types of opioid overdoses using electronic health record (EHR) text clinical notes. Methods: We developed a natural language processing (NLP) application for identifying events related to overdose in text notes of the EHR. We fir…	2016	August	Pharmacoepidemiology and Drug Safety	25 (Supplement 3)		446-447	613820879	http://dx.doi.org/10.1002/pds.4070		Hazlehurst 2016		Abstract only: We developed a natural language process- ing (NLP) application for identifying events related to overdose in text notes of the EHR. We first defined events related to overdose, as documented in care re- cords. These were used to build a NLP application based on terms, concepts, and combinations of con- cepts (including rule-out concepts) that indicate over- dose and intention. We b…	Opioid overdose: NLP used relatively good sensitivity and specificity:
Design of the NIDA clinical trials network validation study of tobacco, alcohol, prescription medications, and substance use/misuse (TAPS) tool	Wu, L. T.; McNeely, J.; Subramaniam, G. A.; Sharma, G.; VanVeldhuisen, P.; Schwartz, R. P.	Background Substance use and its associated use disorders are under-detected and under-treated in primary care. There is a need for a clinically useful brief screening and assessment instrument to identify primary care patients with substance use, sub-threshold substance use disorder (SUD), and SUD to facilitate brief intervention and treatment. Methods We describe the design of the recently comp…	2016	2018-09-01	Contemporary Clinical Trials	50		90-97	611440925	http://dx.doi.org/10.1016/j.cct.2016.07.013		Wu 2016		The design included a pilot testing phase (n = 30) and the main study of 2000 adult primary care participants who were randomly assigned in counter-balanced order to have the interviewer-administration or the self-administration of the TAPS Tool followed by the other administration format. Participants' views of feasibility, acceptability and preference for format of self-adminis- tration versus …	No EMR elements, TAPS tool applied through Ipads but not stored in EMR
Documenting and improving opioid treatment: the Prescription Opioid Documentation and Surveillance (PODS) System	Wilsey, B. L.; Fishman, S. M.; Casamalhuapa, C.; Gupta, A.	OBJECTIVE: To demonstrate that a computer-assisted survey instrument offers an efficient means of patient evaluation when initiating opioid therapy. Design. We report on our experience with the Prescription Opioid Documentation and Surveillance (PODS) System, a medical informatics tool that uses validated questionnaires to collect comprehensive clinical and behavioral information from patients wi…	2009	Jul-Aug	Pain Medicine	10	5	866-77	19594846	https://dx.doi.org/10.1111/j.1526-4637.2009.00652.x		Wilsey 2009		Utilizing Microsoft Access 2000 as a software platform, the Prescription Opioid Documentation and Surveillance (PODS) System was developed to meet several specific clinical and documentation needs related to assessment, education, and track- ing of patients undergoing chronic opioid therapy.	PODS system through Microsoft Access, no EMR data elements; uses BPI, ASI, PHQ, PRIME-ED, HADS
Emergency department utilization among patients with prescription opioid misuse: Informing a risk prediction model utilizing health information technology	Whiteside, L. K.; Russo, J.; Zatzick, D.	Study Objectives: Overdose from prescription opioids and prescription opioid misuse (POM) are currently a serious public health problem. Patients with unmet substance abuse needs report more ED visits and fewer outpatient primary care visits than patients without these needs. Therefore, the ED represents an obvious place to screen and identify patients with POM. An automated risk-prediction scree…	2014	October	Annals of Emergency Medicine	1)		S90	71668174	http://dx.doi.org/10.1016/j.annemergmed.2014.07.278		Whiteside 2014		Abstract only	Patients with a historical ICD-9 code of poisoning by opioids and related narcotics (965.09, 965.02), nondependent opioid abuse (ICD9 305.5) or opioid dependence (304.4) were categorized as having POM and the frequency of ED utilization was computed among this population.
EPIDEMIOLOGIC SURVEILLANCE OF OPIOID-RELATED EPISODES IN AN EMERGENCY ROOM OF BARCELONA, SPAIN (1979-1989)	Domingo, A.; Anto, J. M.; Cami, J.	In the early 80's opioid addiction was a low prevalence problem in Spain, grew enormously during that decade and became the most important risk factor for AIDS in recent years. The limitations of assessing the prevalence of illegal drug use by means of standard epidemiological methods lead, worldwide, to the use of indirect indicators. A Register of Toxicological Emergencies, developed for resear…	1991	Nov	British Journal of Addiction	86	11	1459-1466	WOS:A1991GQ30900016			Domingo 1991		International study: Unclear of EMR vs paper (more likely) Data collection of ER toxicological admissions began in 1982. Information was extracted by trained personnel, using predefined criteria, from the clini- cal records of all drug-related ER admissions.	Variables collected included: id, age, gender, legal status, reason for attendance, disposal
Estimating the size of a heroin-using population: An examination of the use of treatment admissions data	Simeone, R. S.; Nottingham, W. T.; Holland, L.	This paper examines the feasibility of using information on treatment admissions to infer the size of a heroin-using population. Several variants of capture-recapture and truncated Poisson models which have been used for this purpose are assessed here, and are generally found to be unsuited to the task at hand. A cohort model is developed which is consistent with the dynamics of drug use and help…	1993		International Journal of the Addictions	28	2	107-128	23066606			Simeone 1993	Vermetha Polite (2018-08-09 23:53:20)(Select): Requested through ILL TN-1388518;	not related to our objectives	N/A
Feasibility of multidimensional substance abuse treatment matching: automating the ASAM Patient Placement Criteria	Turner, W. M.; Turner, K. H.; Reif, S.; Gutowski, W. F.; Gastfriend, D. R.	The Patient Placement Criteria published by the American Society of Addiction Medicine (ASAM Criteria) established a non-proprietary standard for matching substance use disorder patients to treatment settings. Methods: Data from 593 substance dependent adults who were assessed using the: first computerized implementation of the ASAM Criteria were analyzed to determine whether the level of care as…	1999	Jun	Drug and Alcohol Dependence	55	2018-01-02	35-43	WOS:000080656100004	10.1016/s0376-8716(98)00178-1		Turner 1999		not realy pertinent to our objectives	ASAM Patient Placement Criteria, automated the ASAM Criteria using a laptop PC type computer running the DOS operating system; NOT EMR based
Healthcare utilization of individuals with opiate use disorders: an analysis of integrated medicaid and state mental health/substance abuse agency data	Bray, J.; Vandivort, R.; Dilonardo, J.; Dunlap, L.; Schroeder, D.; Forhan, C.; Miller, K.	Data from the Substance Abuse and Mental Health Services Administration's Integrated Database (IDB) were used to examine the service use patterns of individuals with possible opiate use disorders in Washington State. Results indicate that regardless of Medicaid enrollment status, individuals who received mental health (MH) or substance abuse (SA) services only through state agencies received no i…	2008	Jan	Journal of Behavioral Health Services & Research	35	1	91-106	17554630			Bray 2008	Richard Taylor (2018-09-11 03:42:59)(Excluded): paper is not the same as abstract;	Data from the Substance Abuse and Mental Health Services Administration's Integrated Database (IDB) were used to examine the service use patterns of individuals with possible opiate use disorders in Washington State.	not clear what elements were used
Identification of abuse and dependence cases through a hospital database	Daveluy, A.; Miremont-Salame, G.; Kostrzewa, A.; Couret, A.; Lacoin, L.; Lecomte, C.; Moore, N.; Gilleron, V.; Haramburu, F.	UNLABELLED: Computerized hospital databases are used for clinical and economic research. In France, the hospital administrative database, Programme de medicalisation des systemes d'information (PMSI), could be an interesting means for identifying cases of abuse and dependence in hospitals._x000D_PURPOSE: To assess the capability of PMSI to identify cases of abuse and dependence (medicines or illi…	2012	Dec	Pharmacoepidemiology & Drug Safety	21	12	1344-9	23111820	https://dx.doi.org/10.1002/pds.3369		Daveluy 2012		International study	Patients with at least one ICD-10 code evoking abuse or dependence, as main or associated diagnosis, were pre-selected. Table 1. Chapter ICD-10 codes selected for the study cases of abuse and dependence in hospital databases 1345 V. Mental and behavioural disorders XV. Pregnancy, childbirth, and the puerperium XVI. Certain conditions originating in the perinatal period XVI. Certain conditions ori…
Impact of an Electronic Pain and Opioid Risk Assessment Program: Are There Improvements in Patient Encounters and Clinic Notes?	Butler, S. F.; Zacharoff, K. L.; Charity, S.; Black, R. A.; Chung, E.; Barreveld, A.; Clark, M. S.; Jamison, R. N.	OBJECTIVE: A comprehensive electronic self-report assessment, called PainCAS<sup></sup> (Clinical Assessment System), was developed and implemented in three clinics. PainCAS captures demographic information, pain assessment, quality-of-life variables, and contains validated, electronic versions of screeners for risk of aberrant opioid-related behaviors (the SOAPP and COMM). This investigation sou…	2016	11	Pain Medicine	17	11	2047-2060	27102526			Butler 2016		A comprehensive electronic self-report assessment, called PainCASVR (Clinical Assessment System), was developed and implemented in three clinics. PainCAS captures demographic informa- tion, pain assessment, quality-of-life variables, and contains validated, electronic versions of screeners for risk of aberrant opioid-related behaviors (the SOAPP and COMM).	Not EMR based; see Table 2 and Table 3
Improving pain care through implementation of the stepped care model at a multisite community health center	Anderson, D. R.; Zlateva, I.; Coman, E. N.; Khatri, K.; Tian, T.; Kerns, R. D.	Purpose: Treating pain in primary care is challenging. Primary care providers (PCPs) receive limited training in pain care and express low confidence in their knowledge and ability to manage pain effectively. Models to improve pain outcomes have been developed, but not formally implemented in safety net practices where pain is particularly common. This study evaluated the impact of implementing t…	2016	2018-11-11	Journal of Pain Research	9		1021-1029	613179186	http://dx.doi.org/10.2147/JPR.S117885		Anderson 2016		To assess changes in pain care quality, structured data from CHCI’s EHR were pulled for patients with chronic pain seen during the 1-year period prior to the intervention (from March 2010 to February 2011) and compared to data for patients with pain seen during the year after the interven- tion, between March 2013 and February 2014. These data were supplemented by a random sample of chart reviews…	Chronic pain (developed as phenotype of ICD9 codes, medications, pain scores)
Integrating information on substance use disorders into electronic health record systems	Tai, B.; McLellan, A. T.	For reasons of safety and effectiveness, many forces in health care, especially the Affordable Care Act of 2010, are pressing for improved identification and management of substance use disorders within mainstream health care. Thus, standard information about patient substance use will have to be collected and used by providers within electronic health record systems (EHRS). Although there are ma…	2012	July	Journal of Substance Abuse Treatment	43	1	2018-12-19	51756969	http://dx.doi.org/10.1016/j.jsat.2011.10.010		Tai 2012		Summary article without specific examples	N/A
Measuring clinically significant outcomes - LDQ, CORE-10 and SSQ as dimension measures of addiction	Raistrick, D.; Tober, G.; Sweetman, J.; Unsworth, S.; Crosby, H.; Evans, T.	Aims and method: To determine values for reliable change and clinically significant change for the Leeds Dependence Questionnaire (LDQ) and Social Satisfaction Questionnaire (SSQ). The performance of these two measures with the Clinical Outcomes in Routine Evaluation (CORE-10) as three dimension measures of addiction was then explored. Results: The reliable change statistic for both LDQ and SSQ w…	2014	June	Psychiatric Bulletin	38	3	112-115	616285735	http://dx.doi.org/10.1192/pb.bp.112.041301		Raistrick 2014		Specialized database; To determine values for reliable change and clinically significant change for the Leeds Dependence Questionnaire (LDQ) and Social Satisfaction Questionnaire (SSQ). The performance of these two measures with the Clinical Outcomes in Routine Evaluation (CORE-10)	N/A
Measuring the use and career histories of drug users in treatment: reliability of the Lifetime Drug Use History (LDUH) and its data yield relative to clinical case notes	Day, E.; Best, D.; Cantillano, V.; Gaston, R. L.; Nambamali, A.; Keaney, F.	Introduction and Aims. There is no generally accepted clinical or research instrument available for recording the longitudinal course of a drug-using 'career'. This paper reports on an initial examination of the properties of the Lifetime Drug Use History Questionnaire (LDUH), built around monthly mapping of drug use patterns in relation to other life events. Design and Methods. Forty heroin and …	2008		Drug and Alcohol Review	27	2	171-177	WOS:000252988900010	10.1080/09595230701829504		Day 2008		Study to assess LDUH questionarre: not really pertinent to our purposes	All subjects had a diagnosis of opiate or cocaine dependence syndrome according to the International Classification of Diseases version 10 (ICD-10) diagnostic criteria [24], and were aged between 18 and 65 years.
Ongoing opioid misuse identification in the emergency department using the comm instrument compared to clinician judgment	Varney, S. M.; Bebarta, V. S.; Ganem, V. J.; Carey, K. R.; Ramos, R. G.; Zarzabal, L. A.	Study Objective: Pain is a common complaint in the emergency department (ED). Emergency medicine providers (EMPs) have little time to assess patients for aberrant opioid behavior. The Current Opioid Misuse Measure (COMMTM) is a validated tool used to monitor pain patients on opioid therapy. We sought to compare EMP clinical judgment to a validated instrument, the COMM, to identify patients who ma…	2013	October	Annals of Emergency Medicine	1)		S44-S45	71190184	http://dx.doi.org/10.1016/j.annemergmed.2013.07.404		Varney 2013		Abstract only:Subjects completed the COMM, a validated self-report instrument to measure risk for ongoing prescription opioid misuse (high vs. low risk). Blinded treating EMPs completed a questionnaire to evaluate each patient’s risk of current opioid misuse (low, moderate, high). Clinician assessments were compared to COMM results, and the sensitivity, specificity, positive- (PPV) and negative p…	No EMR data elements: questionarres used
Opioid therapy risk report: Leveraging big data for real-time clinical decision supportof opioid safety	Burgo-Black, A. L.	Statement Of Problem Or Question (One Sentence): Need for real-time access to opioid safety parameters at point of care that is patient focused, actionable and specific for safely managing Veterans on long term opioid therapy and support guideline concordant chronic pain care Objectives Of Program/Intervention (No More Than Three Objectives): 1. Leverage opioid safety data in real-time to transfo…	2018		Journal of General Internal Medicine	33 (2 Supplement 1)		822-823	622331417			Burgo-Black 2018	Vermetha Polite (2018-08-09 04:21:09)(Select): Requested through ILL- TN-1388307 ;	Abstract only (very limited)	N/A
Performance Measures of Diagnostic Codes for Detecting Opioid Overdose in the Emergency Department	Rowe, C.; Vittinghoff, E.; Santos, G. M.; Behar, E.; Turner, C.; Coffin, P. O.	OBJECTIVES: Opioid overdose mortality has tripled in the United States since 2000 and opioids are responsible for more than half of all drug overdose deaths, which reached an all-time high in 2014. Opioid overdoses resulting in death, however, represent only a small fraction of all opioid overdose events and efforts to improve surveillance of this public health problem should include tracking non…	2017	Apr	Academic Emergency Medicine	24	4	475-483	27763703	https://dx.doi.org/10.1111/acem.13121		Rowe 2017		Very good source of EMR data elements	only diagnosis codes (see table 2 and 4 in text)
Pilot study of a preliminary criterion standard for prescription opioid misuse	Smith, R. C.; Frank, C.; Gardiner, J. C.; Lamerato, L.; Rost, K. M.	Multidisciplinary experts created a behaviorally defined preliminary criterion standard definition of probable prescription opioid misuse (PPOM) that could be rated from material found in administrative, pharmacy, and electronic health record databases. They then derived a scoring system to identify PPOM patients requiring referral to a specialist. Experts next rated cases of misuse and nonmisuse…	2010	Nov-Dec	American Journal on Addictions	19	6	523-8	20958848	https://dx.doi.org/10.1111/j.1521-0391.2010.00084.x		Smith 2010		data elements for probable prescription opioid misuse	see Table 2; EMR elements not demonstrated
Prediction of Future Chronic Opioid Use Among Hospitalized Patients	Calcaterra, S. L.; Scarbro, S.; Hull, M. L.; Forber, A. D.; Binswanger, I. A.; Colborn, K. L.	Background: Opioids are commonly prescribed in the hospital; yet, little is known about which patients will progress to chronic opioid therapy (COT) following discharge. We defined COT as receipt of >= 90-day supply of opioids with < 30-day gap in supply over a 180-day period or receipt of >= 10 opioid prescriptions over 1 year. Predictive tools to identify hospitalized patients at risk for futur…	2018	2018-06-01	Journal of General Internal Medicine	33	6	898-905	621627215	http://dx.doi.org/10.1007/s11606-018-4335-8		Calcaterra 2018		several variables	We identified gender, race/ethnicity, age, and insurance status from registration data collected at the index hospitalization. Insurance status was classified as discount payment plan (Child Health Plan Plus; Colorado Indi- gent Care Program; Denver Health Financial Assistance Fig. 1 Flow diagram for study participants. See TIFF file attached Program), Medicare, Medicaid, commercial, or unknown/o…
Prescription Opioid Dependence in Western New York: Using Data Analytics to Find an Answer to the Opioid Epidemic	Sinha, S.; Burstein, G. R.; Leonard, K. E.; Murphy, T. F.; Elkin, P. L.	Opioid dependence and overdose is on the rise. One indicator is the increasing trends of prescription buprenorphine use among patient on chronic pain medication. In addition to the New York State Department of Health's prescription drug monitoring programs and training programs for providers and first responders to detect and treat a narcotic overdose, further examination of the population may pr…	2017		Studies in Health Technology & Informatics	245		594-598	29295165			Sinha 2017		he conceptual entities, relations, attributes, and events identified are specified by various knowledge representations (KRs) as documented in Coding Sources. Examples of coding sources are medical terminologies [eg, SNOMED CT, RxNorm, LOINC and open biomedical ontologies (OBO) foundry ontologies, eg, gene ontology (GO), functional model of anatomy, OBI, and others]. The annotation results may be…	NLP system: SNOMED CT, RXNorm, LOINC codes
Prevalence of prescription opioid abuse/overuse among chronic opioid therapy (COT) patients: Use of natural language processing (NLP) with validation review to identify opioid abuse in electronic medical record clinical notes	VonKorff, M.; Carrell, D.; Cronkite, D.; Palmer, R.; Hylan, T. R.; Saunders, K.; Gross, D. E.	BACKGROUND: A review of studies in unrepresentative patient populations enrolled in clinical research reported that only 0.27 % of 2613 chronic noncancer pain patients who received opioids for at least 6 months became addicted to opioids or used opioids inappropriately. More recent studies in community practice settings have reported much higher rates of prescription opioid addiction and abuse, w…	2014	April	Journal of General Internal Medicine	1)		S179-S180	71495096			VonKorff 2014		Abstract only: NLP for opioid addiction	No specifics
Screening for potential prescription opioid misuse in a michigan medicaid population	Braker, L. S.; Reese, A. E.; Card, R. O.; Van Howe, R. S.	Background and Objectives: The study's objective was to identify patients at risk for ineffective pain management using patient-specific opioid prescription data. Methods: We conducted a retrospective review of payer opioid prescription data and patient charts from a rural family medicine group with a residency program. Sixty-one patients were identified who had received three or more prescriptio…	2009	November-December	Family Medicine	41	10	729-734	355695693			Braker 2009		Chart abstaction tool collecting following info: (1) sex, (2) age, (3) medical management agreement (MMA), (4) allergy to nonsteroidal anti-in ammatory drugs (NSAIDs)(5) history of substance abuse (as documented by urine toxicology screen, overdose, referral/admission to de- toxi cation unit, signs of alcohol withdrawal, or listing in the problem list at the front of the chart), (6) pain site (in…	See notes: none of the elements were automatically extracted
Screening for substance abuse risk in cancer patients using the Opioid Risk Tool and urine drug screen	Barclay, J. S.; Owens, J. E.; Blackhall, L. J.	Purpose: The use of opioids for management of cancer-related pain has increased significantly and has been associated with a substantial rise in rates of substance abuse and diversion. There is a paucity of data not only on the prevalence of substance abuse in cancer patients, but also for issues of drug use and diversion in family caregivers. This study aimed to evaluate the frequency of risk fa…	2014	July	Supportive Care in Cancer	22	7	1883-1888	53020320	http://dx.doi.org/10.1007/s00520-014-2167-6		Barclay 2014		Opioid Risk Tool (ORT) variables were recorded. Specifically, the ten psychosocial risk factors (family history of alcohol, illegal drugs, or prescription drugs; personal history of alcohol, ille- gal drugs, or prescription drugs; age 16–45 years; history of preadolescent sexual abuse; history of psychological disease other than depression; depression) were assigned the appro- priate point values…	Manual abstraction
Screening for unhealthy alcohol and other drug use by health educators: do primary care clinicians document screening results?	Kim, T. W.; Saitz, R.; Kretsch, N.; Cruz, A.; Winter, M. R.; Shanahan, C. W.; Alford, D. P.	OBJECTIVES: Health educators are increasingly being used to deliver preventive care including screening and brief intervention (SBI) for unhealthy substance use (SU) (alcohol or drug). There are few data, however, about the "handoff" of information from health educator to primary care clinician (PCC). Among patients identified with unhealthy SU and counseled by health educators, the objective of …	2013	May-Jun	Journal of Addiction Medicine	7	3	204-9	23609212	https://dx.doi.org/10.1097/ADM.0b013e31828da017		Kim 2013		The MASBIRT program tracks screening results for evaluation purposes in a database separate from the EMR used by PCCs.	Screening tool not implemented in EMR
Substance Use Prevalence and Screening Instrument Comparisons in Urban Primary Care	Lee, J. D.; Delbanco, B.; Wu, E.; Gourevitch, M. N.	Substance use screening in a primary care setting compared the Alcohol, Smoking, and Substance Involvement Screening Test (ASSIST version 3.0), Two-Item Conjoint Screen (TICS), National Institute on Alcohol Abuse and Alcoholism (NIAAA) daily limit single item, and electronic medical record (EMR). Among 236 consecutive adults, ASSIST moderate- to high-risk substance use prevalence was tobacco, 15.…	2011		Substance Abuse	32	3	128-134	WOS:000291531700002	10.1080/08897077.2011.562732		Lee 2011		Assessment of Substance abuse questionarre ASSIST	The sensitivity of ICD9 EMR-based identification of cocaine (40% [95% CI, 7–83%]) and opioid use (20% [1–70%]) were low.
Tests of data quality, scaling assumptions, reliability, and construct validity of the SF-36 health survey in people who abuse heroin	Chiu, E. C.; Hsueh, I. P.; Hsieh, C. H.; Hsieh, C. L.	Background/Purpose: Health-related quality of life (HRQOL) is considered an important outcome indicator in substances abuse studies. However, psychometric properties of HRQOL measures are largely unknown in people who abuse heroin. Therefore, the present study aimed to examine data quality, scaling properties, reliability, and construct validity of the 36-Item Short Form healthy survey (SF-36) in…	2014	Apr	Journal of the Formosan Medical Association	113	4	234-241	WOS:000335285400006	10.1016/j.jfma.2012.05.010		Chiu 2014		Assessment of Health Survey instrument	N/A
The codes and treatments for drug and alcohol conditions	Bronnert, J.		2006	May	Journal of the American Health Information Management Association	77	5	80-82	43682517			Bronnert 2006	Vermetha Polite (2018-08-09 04:18:08)(Select): Requested through ILL TN-1388303;	Book chapter about ICD codes; no formal assessment in EMR	ICD9 for drug and alcohol related conditions
Use of a prescription opioid registry to examine opioid misuse and overdose in an integrated health system	Campbell, C. I.; Bahorik, A. L.; VanVeldhuisen, P.; Weisner, C.; Rubinstein, A. L.; Thomas Ray, G.	Strategies are needed to identify at-risk patients for adverse events associated with prescription opioids. This study identified prescription opioid misuse in an integrated health system using electronic health record (EHR) data, and examined predictors of misuse and overdose. The sample included patients from an EHR-based registry of adults who used prescription opioids in 2011 in Kaiser Perman…	2018	May	Preventive Medicine	110		31-37	620620180	http://dx.doi.org/10.1016/j.ypmed.2018.01.019		Campbell 2018		Large list from registy based on EMR	The registry contains patient demographics (age, sex, race/ethni- city: Asian, African American, Hispanic, Native American, Multi-racial, white, and other/unknown), KPNC membership status, health service utilization, clinical International Classification of Diseases, Ninth Revision, Clinical Modification (ICD-9-CM) diagnoses, pharmacy data, and mortality. As a proxy for socio-economic status (SES…
Using health information technology to improve adherence to opioid prescribing guidelines in primary care	Anderson, D.; Zlateva, I.; Khatri, K.; Ciaburri, N.	OBJECTIVE: To evaluate the impact of a clinical dashboard for opioid analgesic management on opioid prescribing and adherence to opioid practice guidelines in primary care._x000D_METHODS: A pre/postimplementation evaluation using electronic health record (EHR) data from patients receiving chronic opioid therapy (COT) between April 1, 2011 and March 31, 2013. Measures include annual proportions of…	2015	Jun	Clinical Journal of Pain	31	6	573-9	25411860	https://dx.doi.org/10.1097/AJP.0000000000000177		Anderson 2015		For the purposes of this study, COT was defined as the patient’s use of any individual or combination of nonliquid oral or transdermal opioids, excluding buprenorphine, for 90 days or more, contiguous or noncontiguous, during the previous 365 days.	Chronic Opioid Therapy
Using natural language processing to identify problem usage of prescription opioids	Carrell, D. S.; Cronkite, D.; Palmer, R. E.; Saunders, K.; Gross, D. E.; Masters, E. T.; Hylan, T. R.; Von Korff, M.	BACKGROUND: Accurate and scalable surveillance methods are critical to understand widespread problems associated with misuse and abuse of prescription opioids and for implementing effective prevention and control measures. Traditional diagnostic coding incompletely documents problem use. Relevant information for each patient is often obscured in vast amounts of clinical text._x000D_OBJECTIVES: We…	2015	Dec	International Journal of Medical Informatics	84	12	1057-64	26456569	https://dx.doi.org/10.1016/j.ijmedinf.2015.09.002		Carrell 2015		NLP system	prescription opioid problem
What can the medical record reveal about problem opioid use?	Ballantyne, J. C.		2015	Jul	Pain	156	7	1182-3	25806606	https://dx.doi.org/10.1097/j.pain.0000000000000165		Ballantyne 2015	Vermetha Polite (2018-08-09 04:15:03)(Select): Requested through ILL- TN-1388296;	What is notable about the findings of Palmer et al. is not so much the calculated rates but the disconnect between using an ICD-9 code for abuse or dependence and the documentation of problematic use in the medical record. Although 10.3% were given an ICD-9 diagnosis, 4.1% of these had no language suggestive of concurrent problem use in the medical record, while 3.1% of those with NLP-identified …	opioid use disorder
